# Supplementary material for: Genetic variants associated with alcohol dependence co-ordinate regulation of ADH genes in gastrointestinal and adipose tissues
Source: Sci Rep. 2020 Jun 18;10:9897. doi: 10.1038/s41598-020-66048-z (PMC7303195; doi:10.1038/s41598-020-66048-z)
Supplement: Supplementary file 1 — Supplementary information. [file 41598_2020_66048_MOESM1_ESM.xlsx]

## Sheet: Cover page
Supplementary tables for:
Genetic variants associated with alcohol dependence co-ordinate regulation of ADH genes in gastrointestinal and adipose tissues
Rebecca Hibberd1,2,4ǂ, Evgeniia Golovina1,3ǂ, Sophie Farrow1, Justin M. O’Sullivan1,2,3*
1 Liggins Institute, The University of Auckland
2 MRC Lifecourse Epidemiology Unit, University of Southampton
3 A Better Start National Science Challenge
4 Natural Sciences, Faculty of Environmental and Life Sciences, University of Southampton
ǂ These authors contributed equally
*corresponding author: justin.osullivan@auckland.ac.nz.
Supplementary Tables
Supplementary Table 1 GWAS SNPs associated with alcohol dependence downloaded from NHGRI-EBI GWAS catalog
Supplementary Table 2 Spatial genomics (Hi-C) data used in the analysis
Supplementary Table 3 GTEx dataset v7 (dbGaP Accession phs000424.v7.p2) used in the analysis
Supplementary Table 4 Spatial eQTL SNP-eGene-tissue interactions associated with alcohol dependence
Supplementary Table 5 Gene Ontology enrichment analysis
Supplementary Table 6 KEGG pathways associated with alcohol dependence
Supplementary Table 7 Tissue-specific enhancer-promoter histone marks and altered regulatory motifs for SNPs with eQTLs associated with ADH genes (data from HaploReg, v4.1)
Supplementary Table 8 Tissue-specific enhancer-promoter histone marks and changed regulatory motifs for eQTLs associated with ADH genes within the Cardiovascular, Body Fat and Gastrointestinal Tract systems (data from HaploReg, v4.1)
Supplementary Table 9 Altered regulatory motif data for the 12 eQTLs associated with ADH genes obtained from HaploReg v4.1 (reference and alternative allele scores are from constructed PWMs)

## Sheet: ST_1
Supplementary table 1. GWAS SNPs associated with alcohol dependence downloaded from NHGRI-EBI GWAS catalog. In total, we analyzed 73 GWAS SNPs associated with alcohol dependence (GWAS p-value <1E-06, accessed in 30/11/2018).
SNP ID	Chr	Position	Annotation	Detail	GWAS p-value	GWAS trait	GWAS study	PubMed ID	GWAS sample (Initial)
rs1000579	4	4717767	Non-coding	intergenic	2,00E-07	Alcohol dependence	Genetic Contribution to Alcohol Dependence: Investigation of a Heterogeneous German Sample of Individuals with Alcohol Dependence, Chronic Alcoholic Pancreatitis, and Alcohol-Related Cirrhosis.	28714907	1,331 German ancestry cases, 1,934 German ancestry controls
rs1000579	4	4717767	Non-coding	intergenic	4,00E-07	Alcohol dependence	Genome-wide significant association between alcohol dependence and a variant in the ADH gene cluster.	22004471	1,333 European ancestry male cases, 2,168 European ancestry male controls
rs10211296	2	165633833	Non-coding	intronic	7,00E-09	Risky sexual behaviors in alcohol dependence	Ancestry-specific and sex-specific risk alleles identified in a genome-wide gene-by-alcohol dependence interaction study of risky sexual behaviors.	28990359	454 African American women individuals, 1,087 African American men individuals, 444 European ancestry women individuals, 992 European ancestry men individuals.
rs10392	20	38922292	Non-coding	UTR3	8,00E-07	Alcohol dependence or chronic alcoholic pancreatitis or alcohol-related liver cirrhosis	Genetic Contribution to Alcohol Dependence: Investigation of a Heterogeneous German Sample of Individuals with Alcohol Dependence, Chronic Alcoholic Pancreatitis, and Alcohol-Related Cirrhosis.	28714907	1,331 German ancestry alcohol dependence cases, 1,110 German ancestry cases with chronic alcoholic pancreatitis, 400 European ancestry cases with alcohol-related liver cirrhosis, 3,684 German ancestry controls
rs112196420	3	69450652	Non-coding	intronic	2,00E-07	Fast beta electroencephalogram	A genome wide association study of fast beta EEG in families of European ancestry.	28040410	1,564 European ancestry individuals from 117 alcohol dependence affected families
rs115357105	9	104376689	Non-coding	intergenic	9,00E-07	Major depression and alcohol dependence	Genetic Risk Variants Associated With Comorbid Alcohol Dependence and Major Depression.	29071344	3,041 African American individuals, 1,618 European ancestry individuals
rs115460205	4	161890417	Non-coding	intronic	4,00E-08	Risky sexual behaviors (alcohol dependence interaction)	Ancestry-specific and sex-specific risk alleles identified in a genome-wide gene-by-alcohol dependence interaction study of risky sexual behaviors.	28990359	454 African American women cases, 1,087 African American men cases, 444 European ancestry women cases, 992 European ancestry men cases, 231 African American women controls, 401 African American men controls, 142 European ancestry women controls, 173 European ancestry men controls
rs11681792	2	49957256	Non-coding	intronic	4,00E-07	Behavioural disinhibition (generation interaction)	A genome-wide association study of behavioral disinhibition.	23942779	3,852 European ancestry parents, 3,336 European ancestry offspring
rs11870068	17	67948399	Non-coding	intronic	5,00E-07	Alcohol dependence symptom count	An association study revealed substantial effects of dominance, epistasis and substance dependence co-morbidity on alcohol dependence symptom count.	27151647	2,605 European ancestry individuals, 1,233 African American individuals
rs12180309	6	91209048	Non-coding	intergenic	5,00E-07	Major depression and alcohol dependence	Genetic Risk Variants Associated With Comorbid Alcohol Dependence and Major Depression.	29071344	3,041 African American individuals, 1,618 European ancestry individuals
rs1229984	4	99318162	Coding	exonic (missense)	1,00E-31	Alcohol dependence	Genome-wide association study of alcohol dependence:significant findings in African- and European-Americans including novel risk loci.	24166409	2,415 African American cases, 1,798 African American controls, 2,669 European ancestry cases, 2,002 European ancestry controls
rs1229984	4	99318162	Coding	exonic (missense)	2,00E-23	Alcohol dependence	Genome-wide association study of alcohol dependence:significant findings in African- and European-Americans including novel risk loci.	24166409	4,629 African American individuals, 5,131 European ancestry individuals
rs1229984	4	99318162	Coding	exonic (missense)	2,00E-22	Alcohol dependence	Genome-wide association study of alcohol dependence:significant findings in African- and European-Americans including novel risk loci.	24166409	4,629 African American individuals, 5,131 European ancestry individuals
rs1229984	4	99318162	Coding	exonic (missense)	3,00E-21	Alcohol dependence	Extended genetic effects of ADH cluster genes on the risk of alcohol dependence: from GWAS to replication.	23456092	117 Korean ancestry cases, 279 Korean ancestry controls
rs12639833	4	99346215	Non-coding	intronic	3,00E-10	Alcohol dependence	Genome-wide association study of alcohol dependence:significant findings in African- and European-Americans including novel risk loci.	24166409	4,629 African American individuals, 5,131 European ancestry individuals
rs12639833	4	99346215	Non-coding	intronic	7,00E-07	Alcohol dependence	Genome-wide association study of alcohol dependence:significant findings in African- and European-Americans including novel risk loci.	24166409	2,415 African American cases, 1,798 African American controls, 2,669 European ancestry cases, 2,002 European ancestry controls
rs12898370	15	77516256	Non-coding	intergenic	4,00E-08	Risky sexual behaviors (alcohol dependence interaction)	Ancestry-specific and sex-specific risk alleles identified in a genome-wide gene-by-alcohol dependence interaction study of risky sexual behaviors.	28990359	454 African American women cases, 1,087 African American men cases, 444 European ancestry women cases, 992 European ancestry men cases, 231 African American women controls, 401 African American men controls, 142 European ancestry women controls, 173 European ancestry men controls
rs1316543	10	119445148	Non-coding	intronic	1,00E-09	Risky sexual behaviors in alcohol dependence	Ancestry-specific and sex-specific risk alleles identified in a genome-wide gene-by-alcohol dependence interaction study of risky sexual behaviors.	28990359	454 African American women individuals, 1,087 African American men individuals, 444 European ancestry women individuals, 992 European ancestry men individuals.
rs1363605	5	173590084	Non-coding	intergenic	1,00E-15	Alcohol dependence symptom count	An association study revealed substantial effects of dominance, epistasis and substance dependence co-morbidity on alcohol dependence symptom count.	27151647	2,605 European ancestry individuals, 1,233 African American individuals
rs139438618	7	84008281	Non-coding	intronic	2,00E-11	Major depression and alcohol dependence	Genetic Risk Variants Associated With Comorbid Alcohol Dependence and Major Depression.	29071344	3,041 African American individuals, 1,618 European ancestry individuals
rs1433375	4	129416904	Non-coding	intergenic	3,00E-08	Problematic alcohol use in trauma-exposed individuals	Problematic alcohol use associates with sodium channel and clathrin linker 1 (SCLT1) in trauma-exposed populations.	29082582	1,036 African American individuals
rs1437396	2	55278320	Non-coding	intergenic	1,00E-10	Alcohol dependence	Genome-wide association study of alcohol dependence:significant findings in African- and European-Americans including novel risk loci.	24166409	2,415 African American cases, 1,798 African American controls, 2,669 European ancestry cases, 2,002 European ancestry controls
rs149212747	12	111398968	Non-coding	ncRNA_intronic	2,00E-12	Alcohol consumption (maxi-drinks)	Genomewide association study of alcohol dependence and related traits in a Thai population.	29460428	1,045 Thai ancestry individuals
rs149212747	12	111398968	Non-coding	ncRNA_intronic	6,00E-10	Alcohol dependence symptom count	Genomewide association study of alcohol dependence and related traits in a Thai population.	29460428	1,045 Thai ancestry individuals
rs1614972	4	99336998	Non-coding	intronic	3,00E-09	Alcohol dependence	Genome-wide association study of alcohol dependence:significant findings in African- and European-Americans including novel risk loci.	24166409	4,629 African American individuals, 5,131 European ancestry individuals
rs1614972	4	99336998	Non-coding	intronic	4,00E-07	Alcohol dependence	Genome-wide association study of alcohol dependence:significant findings in African- and European-Americans including novel risk loci.	24166409	2,415 African American cases, 1,798 African American controls, 2,669 European ancestry cases, 2,002 European ancestry controls
rs1660895	2	129236759	Non-coding	intergenic	7,00E-07	Alcohol dependence (age at onset)	Genome-wide survival analysis of age at onset of alcohol dependence in extended high-risk COGA families.	24962325	685 European ancestry cases, 1,103 European ancestry controls from 118 families
rs1687482	3	126496851	Non-coding	intronic	8,00E-08	Fast beta electroencephalogram	A genome wide association study of fast beta EEG in families of European ancestry.	28040410	1,564 European ancestry individuals from 117 alcohol dependence affected families
rs1693457	4	99315605	Non-coding	intronic	3,00E-12	Alcohol dependence	Genome-wide association study of alcohol dependence:significant findings in African- and European-Americans including novel risk loci.	24166409	4,629 African American individuals, 5,131 European ancestry individuals
rs1693457	4	99315605	Non-coding	intronic	2,00E-09	Alcohol dependence	Genome-wide association study of alcohol dependence:significant findings in African- and European-Americans including novel risk loci.	24166409	2,415 African American cases, 1,798 African American controls, 2,669 European ancestry cases, 2,002 European ancestry controls
rs17028615	4	99150767	Non-coding	ncRNA_intronic	1,00E-10	Alcohol dependence	Genome-wide association study of alcohol dependence:significant findings in African- and European-Americans including novel risk loci.	24166409	4,629 African American individuals, 5,131 European ancestry individuals
rs17028615	4	99150767	Non-coding	ncRNA_intronic	3,00E-08	Alcohol dependence	Genome-wide association study of alcohol dependence:significant findings in African- and European-Americans including novel risk loci.	24166409	4,629 African American individuals, 5,131 European ancestry individuals
rs17028615	4	99150767	Non-coding	ncRNA_intronic	6,00E-08	Alcohol dependence	Genome-wide association study of alcohol dependence:significant findings in African- and European-Americans including novel risk loci.	24166409	2,415 African American cases, 1,798 African American controls, 2,669 European ancestry cases, 2,002 European ancestry controls
rs1729578	10	52223498	Non-coding	intronic	2,00E-08	Alcohol misuse (trauma interaction)	A genome-wide gene-by-trauma interaction study of alcohol misuse in two independent cohorts identifies PRKG1 as a risk locus.	28265120	1,748 African American trauma-exposed individuals, 643 African American trauma-unexposed individuals, 10,732 European ancestry trauma-exposed and unexposed individuals, 3,238 Hispanic trauma-exposed and unexposed individuals
rs17536732	4	161903214	Non-coding	intronic	4,00E-08	Risky sexual behaviors (alcohol dependence interaction)	Ancestry-specific and sex-specific risk alleles identified in a genome-wide gene-by-alcohol dependence interaction study of risky sexual behaviors.	28990359	454 African American women cases, 1,087 African American men cases, 444 European ancestry women cases, 992 European ancestry men cases, 231 African American women controls, 401 African American men controls, 142 European ancestry women controls, 173 European ancestry men controls
rs1789882	4	99313896	Coding	exonic (synonymous)	2,00E-12	Alcohol dependence	Genome-wide association study of alcohol dependence:significant findings in African- and European-Americans including novel risk loci.	24166409	4,629 African American individuals, 5,131 European ancestry individuals
rs1789882	4	99313896	Coding	exonic (synonymous)	2,00E-09	Alcohol dependence	Genome-wide association study of alcohol dependence:significant findings in African- and European-Americans including novel risk loci.	24166409	2,415 African American cases, 1,798 African American controls, 2,669 European ancestry cases, 2,002 European ancestry controls
rs1789891	4	99329262	Non-coding	intergenic	1,00E-08	Alcohol dependence	Genome-wide significant association between alcohol dependence and a variant in the ADH gene cluster.	22004471	1,333 European ancestry male cases, 2,168 European ancestry male controls
rs1789891	4	99329262	Non-coding	intergenic	2,00E-08	Alcohol dependence	Genetic Contribution to Alcohol Dependence: Investigation of a Heterogeneous German Sample of Individuals with Alcohol Dependence, Chronic Alcoholic Pancreatitis, and Alcohol-Related Cirrhosis.	28714907	1,331 German ancestry cases, 1,934 German ancestry controls
rs1789924	4	99353129	Non-coding	upstream	1,00E-07	Alcohol dependence	Genetic Contribution to Alcohol Dependence: Investigation of a Heterogeneous German Sample of Individuals with Alcohol Dependence, Chronic Alcoholic Pancreatitis, and Alcohol-Related Cirrhosis.	28714907	1,331 German ancestry cases, 1,934 German ancestry controls
rs1826907	4	99379969	Non-coding	intergenic	3,00E-07	Alcohol dependence	Genome-wide association study of alcohol dependence:significant findings in African- and European-Americans including novel risk loci.	24166409	4,629 African American individuals, 5,131 European ancestry individuals
rs1867877	11	18705901	Coding	exonic (missense)	2,00E-09	Risky sexual behaviors (alcohol dependence interaction)	Ancestry-specific and sex-specific risk alleles identified in a genome-wide gene-by-alcohol dependence interaction study of risky sexual behaviors.	28990359	454 African American women cases, 1,087 African American men cases, 444 European ancestry women cases, 992 European ancestry men cases, 231 African American women controls, 401 African American men controls, 142 European ancestry women controls, 173 European ancestry men controls
rs2002594	3	122392714	Non-coding	intronic	5,00E-08	Risky sexual behaviors (alcohol dependence interaction)	Ancestry-specific and sex-specific risk alleles identified in a genome-wide gene-by-alcohol dependence interaction study of risky sexual behaviors.	28990359	454 African American women cases, 1,087 African American men cases, 444 European ancestry women cases, 992 European ancestry men cases, 231 African American women controls, 401 African American men controls, 142 European ancestry women controls, 173 European ancestry men controls
rs2066702	4	99307860	Coding	exonic (missense)	6,00E-17	Alcohol dependence	Genome-wide association study of alcohol dependence:significant findings in African- and European-Americans including novel risk loci.	24166409	4,629 African American individuals, 5,131 European ancestry individuals
rs2066702	4	99307860	Coding	exonic (missense)	2,00E-13	Alcohol dependence	Genome-wide association study of alcohol dependence:significant findings in African- and European-Americans including novel risk loci.	24166409	4,629 African American individuals, 5,131 European ancestry individuals
rs2066702	4	99307860	Coding	exonic (missense)	4,00E-11	Alcohol dependence	Genome-wide association study of alcohol dependence:significant findings in African- and European-Americans including novel risk loci.	24166409	2,415 African American cases, 1,798 African American controls, 2,669 European ancestry cases, 2,002 European ancestry controls
rs2094081	1	38927359	Non-coding	intronic	4,00E-07	Major depression and alcohol dependence	Genetic Risk Variants Associated With Comorbid Alcohol Dependence and Major Depression.	29071344	3,041 African American individuals, 1,618 European ancestry individuals
rs2168784	3	164872151	Non-coding	intergenic	5,00E-09	Alcohol dependence (age at onset)	Genome-wide survival analysis of age at onset of alcohol dependence in extended high-risk COGA families.	24962325	685 European ancestry cases, 1,103 European ancestry controls from 118 families
rs2173201	4	99329813	Non-coding	intergenic	1,00E-10	Alcohol dependence	Genome-wide association study of alcohol dependence:significant findings in African- and European-Americans including novel risk loci.	24166409	4,629 African American individuals, 5,131 European ancestry individuals
rs2173201	4	99329813	Non-coding	intergenic	1,00E-07	Alcohol dependence	Genome-wide association study of alcohol dependence:significant findings in African- and European-Americans including novel risk loci.	24166409	2,415 African American cases, 1,798 African American controls, 2,669 European ancestry cases, 2,002 European ancestry controls
rs2241894	4	99344976	Coding	exonic (synonymous)	5,00E-10	Alcohol dependence	Genome-wide association study of alcohol dependence:significant findings in African- and European-Americans including novel risk loci.	24166409	4,629 African American individuals, 5,131 European ancestry individuals
rs2241894	4	99344976	Coding	exonic (synonymous)	8,00E-07	Alcohol dependence	Genome-wide association study of alcohol dependence:significant findings in African- and European-Americans including novel risk loci.	24166409	2,415 African American cases, 1,798 African American controls, 2,669 European ancestry cases, 2,002 European ancestry controls
rs2252790	6	116342160	Non-coding	ncRNA_intronic	3,00E-08	Fast beta electroencephalogram	A genome wide association study of fast beta EEG in families of European ancestry.	28040410	1,564 European ancestry individuals from 117 alcohol dependence affected families
rs2253612	2	200703710	Non-coding	ncRNA_intronic	8,00E-07	Alcohol dependence	The genetics of alcohol dependence: Twin and SNP-based heritability, and genome-wide association study based on AUDIT scores.	26365420	1,374 European ancestry cases and 6,468 European ancestry controls from 7,694 twin pairs
rs2269705	6	30689070	Non-coding	intronic	3,00E-10	Alcohol dependence symptom count	An association study revealed substantial effects of dominance, epistasis and substance dependence co-morbidity on alcohol dependence symptom count.	27151647	2,605 European ancestry individuals, 1,233 African American individuals
rs258430	12	27880569	Non-coding	intergenic	6,00E-07	Fast beta electroencephalogram	A genome wide association study of fast beta EEG in families of European ancestry.	28040410	1,564 European ancestry individuals from 117 alcohol dependence affected families
rs2835872	21	37654970	Non-coding	intronic	5,00E-10	Electroencephalographic traits in alcoholism	Family-based genome-wide association study of frontal Î¸ oscillations identifies potassium channel gene KCNJ6.	22554406	1,560 European ancestry individuals from 117 families
rs2909678	7	131649242	Non-coding	intergenic	1,00E-08	Alcohol dependence symptom count	An association study revealed substantial effects of dominance, epistasis and substance dependence co-morbidity on alcohol dependence symptom count.	27151647	2,605 European ancestry individuals, 1,233 African American individuals
rs34997829	10	124546821	Non-coding	intronic	3,00E-08	Risky sexual behaviors (alcohol dependence interaction)	The Interplay Between Risky Sexual Behaviors and Alcohol Dependence: Genome-Wide Association and Neuroimaging Support for LHPP as a Risk Gene.	27531626	1,541 African American alcohol dependent cases, 1,436 European American alcohol dependent cases, 632 African American non-alcohol dependent controls, 315 European American non-alcohol dependent controls
rs35951	5	54296531	Non-coding	intronic	1,00E-08	Alcohol dependence (age at onset)	Genome-wide survival analysis of age at onset of alcohol dependence in extended high-risk COGA families.	24962325	685 European ancestry cases, 1,103 European ancestry controls from 118 families
rs36065736	8	56985796	Non-coding	intronic	3,00E-07	Alcohol dependence	Genome-wide association study of alcohol dependence:significant findings in African- and European-Americans including novel risk loci.	24166409	4,629 African American individuals, 5,131 European ancestry individuals
rs372255102	21	26630728	Non-coding	intergenic	5,00E-07	Fast beta electroencephalogram	A genome wide association study of fast beta EEG in families of European ancestry.	28040410	1,564 European ancestry individuals from 117 alcohol dependence affected families
rs3743832	16	9120023	Non-coding	UTR3	9,00E-07	Behavioural disinhibition (generation interaction)	A genome-wide association study of behavioral disinhibition.	23942779	3,852 European ancestry parents, 3,336 European ancestry offspring
rs3824435	9	5377115	Non-coding	intronic	6,00E-08	Risky sexual behaviors in alcohol dependence	Ancestry-specific and sex-specific risk alleles identified in a genome-wide gene-by-alcohol dependence interaction study of risky sexual behaviors.	28990359	454 African American women individuals, 1,087 African American men individuals, 444 European ancestry women individuals, 992 European ancestry men individuals.
rs397975556	11	20334812	Non-coding	intergenic	1,00E-07	Alcohol dependence symptom count	Genomewide association study of alcohol dependence and related traits in a Thai population.	29460428	1,045 Thai ancestry individuals
rs4478858	1	31411078	Non-coding	intronic	3,00E-08	Alcohol dependence	NKAIN1-SERINC2 is a functional, replicable and genome-wide significant risk gene region specific for alcohol dependence in subjects of European descent.	23455491	1,409 European ancestry cases, 1,518 European ancestry controls
rs4699741	4	99357540	Non-coding	intergenic	6,00E-08	Alcohol dependence	Genome-wide association study of alcohol dependence:significant findings in African- and European-Americans including novel risk loci.	24166409	2,415 African American cases, 1,798 African American controls, 2,669 European ancestry cases, 2,002 European ancestry controls
rs506879	6	165167517	Non-coding	intergenic	8,00E-07	Alcohol dependence symptom count	An association study revealed substantial effects of dominance, epistasis and substance dependence co-morbidity on alcohol dependence symptom count.	27151647	2,605 European ancestry individuals, 1,233 African American individuals
rs55768019	4	174106365	Non-coding	ncRNA_intronic	8,00E-07	Alcohol dependence	The genetics of alcohol dependence: Twin and SNP-based heritability, and genome-wide association study based on AUDIT scores.	26365420	1,374 European ancestry cases and 6,468 European ancestry controls from 7,694 twin pairs
rs57083693	12	101348402	Non-coding	intronic	4,00E-08	Alcohol dependence (age at onset)	Genome-wide survival analysis of age at onset of alcohol dependence in extended high-risk COGA families.	24962325	685 European ancestry cases, 1,103 European ancestry controls from 118 families
rs59551326	21	25384656	Non-coding	intergenic	9,00E-07	Alcohol dependence	Genome-wide association study of alcohol dependence:significant findings in African- and European-Americans including novel risk loci.	24166409	4,629 African American individuals, 5,131 European ancestry individuals
rs61776290	1	10634850	Non-coding	intergenic	2,00E-07	Alcohol dependence (age at onset)	Genome-wide survival analysis of age at onset of alcohol dependence in extended high-risk COGA families.	24962325	685 European ancestry cases, 1,103 European ancestry controls from 118 families
rs62313897	4	90215590	Non-coding	intronic	8,00E-10	Risky sexual behaviors (alcohol dependence interaction)	Ancestry-specific and sex-specific risk alleles identified in a genome-wide gene-by-alcohol dependence interaction study of risky sexual behaviors.	28990359	454 African American women cases, 1,087 African American men cases, 444 European ancestry women cases, 992 European ancestry men cases, 231 African American women controls, 401 African American men controls, 142 European ancestry women controls, 173 European ancestry men controls
rs6482428	10	24740234	Non-coding	intergenic	1,00E-07	Alcohol dependence symptom count	Genomewide association study of alcohol dependence and related traits in a Thai population.	29460428	1,045 Thai ancestry individuals
rs6701037	1	175150943	Non-coding	intergenic	2,00E-07	Alcohol dependence	A meta-analysis of two genome-wide association studies identifies 3 new loci for alcohol dependence.	21703634	1,283 European ancestry cases, 1,416 European ancestry controls
rs671	12	111803962	Coding	exonic (missense)	5,00E-26	Response to alcohol consumption (flushing response)	ALDH2 is associated to alcohol dependence and is the major genetic determinant of "daily maximum drinks" in a GWAS study of an isolated rural Chinese sample.	24277619	108 Han Chinese ancestry cases, 190 Han Chinese ancestry controls
rs671	12	111803962	Coding	exonic (missense)	1,00E-16	Alcohol consumption (maxi-drinks)	ALDH2 is associated to alcohol dependence and is the major genetic determinant of "daily maximum drinks" in a GWAS study of an isolated rural Chinese sample.	24277619	272 Han Chinese ancestry individuals
rs671	12	111803962	Coding	exonic (missense)	5,00E-08	Alcohol dependence	ALDH2 is associated to alcohol dependence and is the major genetic determinant of "daily maximum drinks" in a GWAS study of an isolated rural Chinese sample.	24277619	102 Han Chinese ancestry cases, 212 Han Chinese ancestry controls
rs6716455	2	150269889	Non-coding	ncRNA_intronic	7,00E-07	Alcoholism (alcohol use disorder factor score)	A quantitative-trait genome-wide association study of alcoholism risk in the community: findings and implications.	21529783	2,062 European ancestry alcohol dependence cases, 6,692 European ancestry controls
rs6777876	3	11915124	Non-coding	intergenic	4,00E-07	Alcohol dependence	Genomewide association analysis of symptoms of alcohol dependence in the molecular genetics of schizophrenia (MGS2) control sample.	21314694	2,357 European ancestry individuals, 812 African American individuals
rs72737330	1	216600151	Non-coding	intronic	9,00E-07	Major depression and alcohol dependence	Genetic Risk Variants Associated With Comorbid Alcohol Dependence and Major Depression.	29071344	3,041 African American individuals, 1,618 European ancestry individuals
rs73012959	11	116618927	Non-coding	intergenic	6,00E-07	Alcohol dependence symptom count	Genomewide association study of alcohol dependence and related traits in a Thai population.	29460428	1,045 Thai ancestry individuals
rs73135175	4	45545051	Non-coding	intergenic	3,00E-08	Risky sexual behaviors in alcohol dependence	Ancestry-specific and sex-specific risk alleles identified in a genome-wide gene-by-alcohol dependence interaction study of risky sexual behaviors.	28990359	454 African American women individuals, 1,087 African American men individuals, 444 European ancestry women individuals, 992 European ancestry men individuals.
rs7590720	2	216033935	Non-coding	intronic	1,00E-08	Alcohol dependence	Genome-wide association study of alcohol dependence.	19581569	476 European ancestry cases, 1,358 European ancestry controls
rs7865532	9	28407494	Non-coding	intronic	4,00E-07	Alcohol dependence	Genome-wide association study of alcohol dependence:significant findings in African- and European-Americans including novel risk loci.	24166409	4,629 African American individuals, 5,131 European ancestry individuals
rs7913179	10	97705109	Non-coding	intergenic	1,00E-08	Risky sexual behaviors (alcohol dependence interaction)	Ancestry-specific and sex-specific risk alleles identified in a genome-wide gene-by-alcohol dependence interaction study of risky sexual behaviors.	28990359	454 African American women cases, 1,087 African American men cases, 444 European ancestry women cases, 992 European ancestry men cases, 231 African American women controls, 401 African American men controls, 142 European ancestry women controls, 173 European ancestry men controls
rs8040009	15	92501109	Non-coding	UTR3	3,00E-07	Alcoholism (heaviness of drinking)	A quantitative-trait genome-wide association study of alcoholism risk in the community: findings and implications.	21529783	2,062 European ancestry alcohol dependence cases, 6,692 European ancestry controls
rs904092	4	99293007	Non-coding	ncRNA_intronic	3,00E-11	Alcohol dependence	Genome-wide association study of alcohol dependence:significant findings in African- and European-Americans including novel risk loci.	24166409	4,629 African American individuals, 5,131 European ancestry individuals
rs904092	4	99293007	Non-coding	ncRNA_intronic	5,00E-09	Alcohol dependence	Genome-wide association study of alcohol dependence:significant findings in African- and European-Americans including novel risk loci.	24166409	2,415 African American cases, 1,798 African American controls, 2,669 European ancestry cases, 2,002 European ancestry controls
rs9307239	4	99325780	Non-coding	intergenic	1,00E-07	Alcohol dependence	Genome-wide association study of alcohol dependence:significant findings in African- and European-Americans including novel risk loci.	24166409	4,629 African American individuals, 5,131 European ancestry individuals
rs9512637	13	27346474	Non-coding	intergenic	1,00E-07	Alcoholism (heaviness of drinking)	A quantitative-trait genome-wide association study of alcoholism risk in the community: findings and implications.	21529783	2,062 European ancestry alcohol dependence cases, 6,692 European ancestry controls
rs9556711	13	97364162	Non-coding	intronic	8,00E-07	Alcoholism (alcohol dependence factor score)	A quantitative-trait genome-wide association study of alcoholism risk in the community: findings and implications.	21529783	2,062 European ancestry alcohol dependence cases, 6,692 European ancestry controls

## Sheet: ST_2
Supplementary table 2. Spatial genomics (Hi-C) data used in the analysis.
№	Hi-C dataset	Number of replicates	Restriction enzyme	Study	Reference	PubMed ID	GEO accession
1	GM12878	23	MboI	A 3D Map of the Human Genome at Kilobase Resolution Reveals Principles of Chromatin Looping.	Rao et al. 2014	25497547	GSE63525
2	HMEC	6	MboI	A 3D Map of the Human Genome at Kilobase Resolution Reveals Principles of Chromatin Looping.	Rao et al. 2014	25497547	GSE63525
3	HUVEC	3	MboI	A 3D Map of the Human Genome at Kilobase Resolution Reveals Principles of Chromatin Looping.	Rao et al. 2014	25497547	GSE63525
4	K562	6	MboI	A 3D Map of the Human Genome at Kilobase Resolution Reveals Principles of Chromatin Looping.	Rao et al. 2014	25497547	GSE63525
5	KBM7	5	MboI	A 3D Map of the Human Genome at Kilobase Resolution Reveals Principles of Chromatin Looping.	Rao et al. 2014	25497547	GSE63525
6	NHEK	3	MboI	A 3D Map of the Human Genome at Kilobase Resolution Reveals Principles of Chromatin Looping.	Rao et al. 2014	25497547	GSE63525
7	IMR90	7	MboI	A 3D Map of the Human Genome at Kilobase Resolution Reveals Principles of Chromatin Looping.	Rao et al. 2014	25497547	GSE63525
		2	HindIII	Topological Domains in Mammalian Genomes Identified by Analysis of Chromatin Interactions.	Dixon et al. 2012	22495300	GSE35156
		6	HindIII	A High-Resolution Map of the Three-Dimensional Chromatin Interactome in Human Cells.	Jin et al. 2013	24141950	GSE43070
8	hESC	2	HindIII	Topological Domains in Mammalian Genomes Identified by Analysis of Chromatin Interactions.	Dixon et al. 2012	22495300	GSE35156
		1	HindIII	A High-Resolution Map of the Three-Dimensional Chromatin Interactome in Human Cells.	Jin et al. 2013	24141950	GSE43070
9	Cortical plate neurons	3	HindIII	Chromosome Conformation Elucidates Regulatory Relationships in Developing Human Brain.	Won et al. 2016	27760116	GSE77565
10	Germinal plate neurons	3	HindIII	Chromosome Conformation Elucidates Regulatory Relationships in Developing Human Brain.	Won et al. 2016	27760116	GSE77565
11	Astrocyte of cerebellum	2	HindIII	An Integrated Encyclopedia of DNA Elements in the Human Genome.	ENCODE Project Consortium 2012	22955616	GSE105194
12	Brain vascular pericyte	1	HindIII	An Integrated Encyclopedia of DNA Elements in the Human Genome.	ENCODE Project Consortium 2012	22955616	GSE105513
13	Brain microvascular endothelial cell	2	HindIII	An Integrated Encyclopedia of DNA Elements in the Human Genome.	ENCODE Project Consortium 2012	22955616	GSE105544
14	Neuronal progenitor cells	2	HindIII	Chromatin Architecture Reorganization during Stem Cell Differentiation.	Dixon et al. 2015	25693564	GSE52457
15	SK-N-MC	2	HindIII	An Integrated Encyclopedia of DNA Elements in the Human Genome.	ENCODE Project Consortium 2012	22955616	GSE105914
16	Astrocyte of spinal cord	2	HindIII	An Integrated Encyclopedia of DNA Elements in the Human Genome.	ENCODE Project Consortium 2012	22955616	GSE105957
17	HeLa	8	MboI	A 3D Map of the Human Genome at Kilobase Resolution Reveals Principles of Chromatin Looping.	Rao et al. 2014	25497547	GSE63525
18	Adrenal gland	1	HindIII	A Compendium of Chromatin Contact Maps Reveals Spatially Active Regions in the Human Genome.	Schmitt et al. 2016	27851967	GSE87112
19	Bladder	2	HindIII	A Compendium of Chromatin Contact Maps Reveals Spatially Active Regions in the Human Genome.	Schmitt et al. 2016	27851967	GSE87112
20	Dorsolateral prefrontal cortex	1	HindIII	A Compendium of Chromatin Contact Maps Reveals Spatially Active Regions in the Human Genome.	Schmitt et al. 2016	27851967	GSE87112
21	Hippocampus	1	HindIII	A Compendium of Chromatin Contact Maps Reveals Spatially Active Regions in the Human Genome.	Schmitt et al. 2016	27851967	GSE87112
22	Lung	2	HindIII	A Compendium of Chromatin Contact Maps Reveals Spatially Active Regions in the Human Genome.	Schmitt et al. 2016	27851967	GSE87112
23	Ovary	1	HindIII	A Compendium of Chromatin Contact Maps Reveals Spatially Active Regions in the Human Genome.	Schmitt et al. 2016	27851967	GSE87112
24	Pancreas	4	HindIII	A Compendium of Chromatin Contact Maps Reveals Spatially Active Regions in the Human Genome.	Schmitt et al. 2016	27851967	GSE87112
25	Psoas	3	HindIII	A Compendium of Chromatin Contact Maps Reveals Spatially Active Regions in the Human Genome.	Schmitt et al. 2016	27851967	GSE87112
26	Right ventricle	1	HindIII	A Compendium of Chromatin Contact Maps Reveals Spatially Active Regions in the Human Genome.	Schmitt et al. 2016	27851967	GSE87112
27	Small bowel	1	HindIII	A Compendium of Chromatin Contact Maps Reveals Spatially Active Regions in the Human Genome.	Schmitt et al. 2016	27851967	GSE87112
28	Spleen	2	HindIII	A Compendium of Chromatin Contact Maps Reveals Spatially Active Regions in the Human Genome.	Schmitt et al. 2016	27851967	GSE87112

## Sheet: ST_3
Supplementary table 3. GTEx dataset v7 (dbGaP Accession phs000424.v7.p2) used in the analysis.
№	GTEx tissue name	UBERON	Number of RNA-Seq and Genotyped samples	Number of RNA-Seq Samples	Number of eGenes
1	Adipose - Subcutaneous	2190	385	442	11866
2	Adipose - Visceral (Omentum)	10414	313	355	8991
3	Adrenal Gland	2369	175	190	6421
4	Artery - Aorta	1496	267	299	9205
5	Artery - Coronary	1621	152	173	4383
6	Artery - Tibial	7610	388	441	11947
7	Brain - Amygdala	1876	88	100	2229
8	Brain - Anterior cingulate cortex (BA24)	9835	109	121	4103
9	Brain - Caudate (basal ganglia)	1873	144	160	5700
10	Brain - Cerebellar Hemisphere	2037	125	136	6889
11	Brain - Cerebellum	2037	154	173	8429
12	Brain - Cortex	1870	136	158	6146
13	Brain - Frontal Cortex (BA9)	9834	118	129	5086
14	Brain - Hippocampus	1954	111	123	3262
15	Brain - Hypothalamus	1898	108	121	3077
16	Brain - Nucleus accumbens (basal ganglia)	1882	130	147	5118
17	Brain - Putamen (basal ganglia)	1874	111	124	4099
18	Brain - Spinal cord (cervical c-1)	6469	83	91	2644
19	Brain - Substantia nigra	2038	80	88	1807
20	Breast - Mammary Tissue	8367	251	290	6983
21	Cells - EBV-transformed lymphocytes	EFO_0000572	117	130	3845
22	Cells - Transformed fibroblasts	EFO_0002009	300	343	11091
23	Colon - Sigmoid	1159	203	233	7159
24	Colon - Transverse	1157	246	274	8094
25	Esophagus - Gastroesophageal Junction	4550	213	244	7254
26	Esophagus - Mucosa	6920	358	407	11694
27	Esophagus - Muscularis	4648	335	370	11071
28	Heart - Atrial Appendage	6631	264	297	8096
29	Heart - Left Ventricle	6566	272	303	7377
30	Liver	1114	153	175	4005
31	Lung	8952	383	427	11307
32	Minor Salivary Gland	6330	85	97	2150
33	Muscle - Skeletal	11907	491	564	10777
34	Nerve - Tibial	1323	361	414	13976
35	Ovary	992	122	133	3789
36	Pancreas	1150	220	248	7146
37	Pituitary	7	157	183	6263
38	Prostate	2367	132	152	4243
39	Skin - Not Sun Exposed (Suprapubic)	36149	335	387	10857
40	Skin - Sun Exposed (Lower leg)	4264	414	473	13109
41	Small Intestine - Terminal Ileum	1211	122	137	4763
42	Spleen	2106	146	162	6578
43	Stomach	945	237	262	6384
44	Testis	473	225	259	13759
45	Thyroid	2046	399	446	14313
46	Uterus	995	101	111	2641
47	Vagina	996	106	115	2527
48	Whole Blood	13756	369	407	8663

## Sheet: ST_4
Supplementary table 4. Spatial eQTL SNP-eGene-tissue interactions associated with alcohol dependence.
SNP	SNP_Chromosome	SNP_Locus	Gene_Name	GENCODE_Id	Gene_Chromosome	Gene_Start	Gene_End	Tissue	p-value	Adj_p-value	Effect_Size	Cell_Lines	Cell_Lines_HiC_scores	HiC_Contact_Score	cis_SNP-gene_interaction	SNP-gene_Distance	Expression_Level_In_eQTL_Tissue	Max_Expressed_Tissue	Maximum_Expression_Level	Min_Expressed_Tissue	Min_Expression_Level
rs10211296	2	166490342	AC009495.3	ENSG00000232411.1	2	166689558	166695608	Cells_Transformed_fibroblasts	3.48797e-06	0.031412	-0.332157	Brain_astrocyte_ENCODE2012, Cortical_plate_neurons_Won2016, GM12878_Rao2014, Germinal_zone_neurons_Won2016, Hippocampus_Schmitt2016, IMR90_Rao2014, K562_Rao2014, Neuronal_progenitor_Dixon2015, Right_Ventricle_Schmitt2016, Spinal_cord_astrocyte_ENCODE2012, hESC_Dixon2012, hESC_Jin2013	1.00, 1.00, 0.04, 0.67, 1.00, 0.14, 0.17, 1.50, 2.00, 0.50, 0.50, 1.00	9.5197	TRUE	199216	0.23	Prostate	0.99	Liver	0.2
rs4478858	1	31883924	AC114494.1	ENSG00000268950.1	1	31902192	31902614	Cells_Transformed_fibroblasts	3.85561e-10	1.06591e-05	-0.4261	Brain_astrocyte_ENCODE2012, Brain_microvascular_endothelial_cell_ENCODE2012, Cortical_plate_neurons_Won2016, GM12878_Rao2014, Germinal_zone_neurons_Won2016, IMR90_Dixon2012, IMR90_Jin2013, IMR90_Rao2014, K562_Rao2014, KBM7_Rao2014, Neuronal_progenitor_Dixon2015, Pancreas_Schmitt2016, Spleen_Schmitt2016, hESC_Dixon2012, hESC_Jin2013	0.50, 0.50, 0.33, 0.09, 0.33, 0.50, 0.17, 0.14, 0.33, 0.20, 0.50, 0.25, 0.50, 0.50, 1.00	5.8465	TRUE	18268	0.69	Minor_Salivary_Gland	0.94	Breast_Mammary_Tissue	0.15
rs4478858	1	31883924	AC114494.1	ENSG00000268950.1	1	31902192	31902614	Esophagus_Mucosa	2.84446e-06	0.0265208	-0.288065	Brain_astrocyte_ENCODE2012, Brain_microvascular_endothelial_cell_ENCODE2012, Cortical_plate_neurons_Won2016, GM12878_Rao2014, Germinal_zone_neurons_Won2016, IMR90_Dixon2012, IMR90_Jin2013, IMR90_Rao2014, K562_Rao2014, KBM7_Rao2014, Neuronal_progenitor_Dixon2015, Pancreas_Schmitt2016, Spleen_Schmitt2016, hESC_Dixon2012, hESC_Jin2013	0.50, 0.50, 0.33, 0.09, 0.33, 0.50, 0.17, 0.14, 0.33, 0.20, 0.50, 0.25, 0.50, 0.50, 1.00	5.8465	TRUE	18268	0.69	Minor_Salivary_Gland	0.94	Breast_Mammary_Tissue	0.15
rs11870068	17	65944514	AC145343.2	ENSG00000265055.1	17	66092187	66097615	Adipose_Subcutaneous	1.76937e-09	4.29258e-05	0.487738	Cortical_plate_neurons_Won2016, GM12878_Rao2014, Germinal_zone_neurons_Won2016, Hippocampus_Schmitt2016, IMR90_Dixon2012, IMR90_Jin2013, IMR90_Rao2014, KBM7_Rao2014	0.33, 0.09, 0.33, 1.00, 0.50, 0.17, 0.14, 0.40	2.9631	TRUE	147673	0.47	Testis	7.93	Esophagus_Mucosa	0.15
rs11870068	17	65944514	AC145343.2	ENSG00000265055.1	17	66092187	66097615	Adipose_Visceral_Omentum	1.91572e-08	0.00035036	0.543851	Cortical_plate_neurons_Won2016, GM12878_Rao2014, Germinal_zone_neurons_Won2016, Hippocampus_Schmitt2016, IMR90_Dixon2012, IMR90_Jin2013, IMR90_Rao2014, KBM7_Rao2014	0.33, 0.09, 0.33, 1.00, 0.50, 0.17, 0.14, 0.40	2.9631	TRUE	147673	0.37	Testis	7.93	Esophagus_Mucosa	0.15
rs11870068	17	65944514	AC145343.2	ENSG00000265055.1	17	66092187	66097615	Cells_Transformed_fibroblasts	3.92087e-13	1.82784e-08	0.665191	Cortical_plate_neurons_Won2016, GM12878_Rao2014, Germinal_zone_neurons_Won2016, Hippocampus_Schmitt2016, IMR90_Dixon2012, IMR90_Jin2013, IMR90_Rao2014, KBM7_Rao2014	0.33, 0.09, 0.33, 1.00, 0.50, 0.17, 0.14, 0.40	2.9631	TRUE	147673	0.28	Testis	7.93	Esophagus_Mucosa	0.15
rs11870068	17	65944514	AC145343.2	ENSG00000265055.1	17	66092187	66097615	Colon_Sigmoid	8.84601e-09	0.000173815	0.600181	Cortical_plate_neurons_Won2016, GM12878_Rao2014, Germinal_zone_neurons_Won2016, Hippocampus_Schmitt2016, IMR90_Dixon2012, IMR90_Jin2013, IMR90_Rao2014, KBM7_Rao2014	0.33, 0.09, 0.33, 1.00, 0.50, 0.17, 0.14, 0.40	2.9631	TRUE	147673	0.48	Testis	7.93	Esophagus_Mucosa	0.15
rs11870068	17	65944514	AC145343.2	ENSG00000265055.1	17	66092187	66097615	Testis	1.04606e-06	0.0111527	0.38855	Cortical_plate_neurons_Won2016, GM12878_Rao2014, Germinal_zone_neurons_Won2016, Hippocampus_Schmitt2016, IMR90_Dixon2012, IMR90_Jin2013, IMR90_Rao2014, KBM7_Rao2014	0.33, 0.09, 0.33, 1.00, 0.50, 0.17, 0.14, 0.40	2.9631	TRUE	147673	7.93	Testis	7.93	Esophagus_Mucosa	0.15
rs1789882	4	100235052	ADH1A	ENSG00000187758.3	4	100197524	100212185	Adipose_Subcutaneous	4.378e-41	5.20442e-35	0.637859	Brain_astrocyte_ENCODE2012, Cortical_plate_neurons_Won2016, GM12878_Rao2014, Germinal_zone_neurons_Won2016, HMEC_Rao2014, HeLa_Rao2014, Hippocampus_Schmitt2016, IMR90_Dixon2012, IMR90_Jin2013, IMR90_Rao2014, K562_Rao2014, KBM7_Rao2014, Lung_Schmitt2016, NHEK_Rao2014, Neuronal_progenitor_Dixon2015, Spinal_cord_astrocyte_ENCODE2012, hESC_Dixon2012, hESC_Jin2013	0.50, 1.00, 0.39, 0.67, 0.33, 0.12, 1.00, 1.00, 0.33, 0.71, 0.67, 0.40, 0.50, 0.67, 1.00, 0.50, 0.50, 1.00	11.2973	TRUE	22867	2.79	Liver	278.3	Whole_Blood	0.05
rs1789882	4	100235052	ADH1A	ENSG00000187758.3	4	100197524	100212185	Adrenal_Gland	3.13183e-06	0.0286385	0.539769	Brain_astrocyte_ENCODE2012, Cortical_plate_neurons_Won2016, GM12878_Rao2014, Germinal_zone_neurons_Won2016, HMEC_Rao2014, HeLa_Rao2014, Hippocampus_Schmitt2016, IMR90_Dixon2012, IMR90_Jin2013, IMR90_Rao2014, K562_Rao2014, KBM7_Rao2014, Lung_Schmitt2016, NHEK_Rao2014, Neuronal_progenitor_Dixon2015, Spinal_cord_astrocyte_ENCODE2012, hESC_Dixon2012, hESC_Jin2013	0.50, 1.00, 0.39, 0.67, 0.33, 0.12, 1.00, 1.00, 0.33, 0.71, 0.67, 0.40, 0.50, 0.67, 1.00, 0.50, 0.50, 1.00	11.2973	TRUE	22867	0.28	Liver	278.3	Whole_Blood	0.05
rs1789882	4	100235052	ADH1A	ENSG00000187758.3	4	100197524	100212185	Artery_Aorta	7.81199e-18	7.4293e-13	0.690872	Brain_astrocyte_ENCODE2012, Cortical_plate_neurons_Won2016, GM12878_Rao2014, Germinal_zone_neurons_Won2016, HMEC_Rao2014, HeLa_Rao2014, Hippocampus_Schmitt2016, IMR90_Dixon2012, IMR90_Jin2013, IMR90_Rao2014, K562_Rao2014, KBM7_Rao2014, Lung_Schmitt2016, NHEK_Rao2014, Neuronal_progenitor_Dixon2015, Spinal_cord_astrocyte_ENCODE2012, hESC_Dixon2012, hESC_Jin2013	0.50, 1.00, 0.39, 0.67, 0.33, 0.12, 1.00, 1.00, 0.33, 0.71, 0.67, 0.40, 0.50, 0.67, 1.00, 0.50, 0.50, 1.00	11.2973	TRUE	22867	1.87	Liver	278.3	Whole_Blood	0.05
rs1789882	4	100235052	ADH1A	ENSG00000187758.3	4	100197524	100212185	Artery_Tibial	4.17172e-18	4.9592e-13	0.49017	Brain_astrocyte_ENCODE2012, Cortical_plate_neurons_Won2016, GM12878_Rao2014, Germinal_zone_neurons_Won2016, HMEC_Rao2014, HeLa_Rao2014, Hippocampus_Schmitt2016, IMR90_Dixon2012, IMR90_Jin2013, IMR90_Rao2014, K562_Rao2014, KBM7_Rao2014, Lung_Schmitt2016, NHEK_Rao2014, Neuronal_progenitor_Dixon2015, Spinal_cord_astrocyte_ENCODE2012, hESC_Dixon2012, hESC_Jin2013	0.50, 1.00, 0.39, 0.67, 0.33, 0.12, 1.00, 1.00, 0.33, 0.71, 0.67, 0.40, 0.50, 0.67, 1.00, 0.50, 0.50, 1.00	11.2973	TRUE	22867	0.99	Liver	278.3	Whole_Blood	0.05
rs1789882	4	100235052	ADH1A	ENSG00000187758.3	4	100197524	100212185	Breast_Mammary_Tissue	6.31283e-14	3.65876e-09	0.491344	Brain_astrocyte_ENCODE2012, Cortical_plate_neurons_Won2016, GM12878_Rao2014, Germinal_zone_neurons_Won2016, HMEC_Rao2014, HeLa_Rao2014, Hippocampus_Schmitt2016, IMR90_Dixon2012, IMR90_Jin2013, IMR90_Rao2014, K562_Rao2014, KBM7_Rao2014, Lung_Schmitt2016, NHEK_Rao2014, Neuronal_progenitor_Dixon2015, Spinal_cord_astrocyte_ENCODE2012, hESC_Dixon2012, hESC_Jin2013	0.50, 1.00, 0.39, 0.67, 0.33, 0.12, 1.00, 1.00, 0.33, 0.71, 0.67, 0.40, 0.50, 0.67, 1.00, 0.50, 0.50, 1.00	11.2973	TRUE	22867	1.92	Liver	278.3	Whole_Blood	0.05
rs1789882	4	100235052	ADH1A	ENSG00000187758.3	4	100197524	100212185	Cells_Transformed_fibroblasts	8.37421e-11	2.58571e-06	0.335874	Brain_astrocyte_ENCODE2012, Cortical_plate_neurons_Won2016, GM12878_Rao2014, Germinal_zone_neurons_Won2016, HMEC_Rao2014, HeLa_Rao2014, Hippocampus_Schmitt2016, IMR90_Dixon2012, IMR90_Jin2013, IMR90_Rao2014, K562_Rao2014, KBM7_Rao2014, Lung_Schmitt2016, NHEK_Rao2014, Neuronal_progenitor_Dixon2015, Spinal_cord_astrocyte_ENCODE2012, hESC_Dixon2012, hESC_Jin2013	0.50, 1.00, 0.39, 0.67, 0.33, 0.12, 1.00, 1.00, 0.33, 0.71, 0.67, 0.40, 0.50, 0.67, 1.00, 0.50, 0.50, 1.00	11.2973	TRUE	22867	0.53	Liver	278.3	Whole_Blood	0.05
rs1789882	4	100235052	ADH1A	ENSG00000187758.3	4	100197524	100212185	Colon_Sigmoid	2.51077e-10	7.19209e-06	0.635655	Brain_astrocyte_ENCODE2012, Cortical_plate_neurons_Won2016, GM12878_Rao2014, Germinal_zone_neurons_Won2016, HMEC_Rao2014, HeLa_Rao2014, Hippocampus_Schmitt2016, IMR90_Dixon2012, IMR90_Jin2013, IMR90_Rao2014, K562_Rao2014, KBM7_Rao2014, Lung_Schmitt2016, NHEK_Rao2014, Neuronal_progenitor_Dixon2015, Spinal_cord_astrocyte_ENCODE2012, hESC_Dixon2012, hESC_Jin2013	0.50, 1.00, 0.39, 0.67, 0.33, 0.12, 1.00, 1.00, 0.33, 0.71, 0.67, 0.40, 0.50, 0.67, 1.00, 0.50, 0.50, 1.00	11.2973	TRUE	22867	0.6	Liver	278.3	Whole_Blood	0.05
rs1789882	4	100235052	ADH1A	ENSG00000187758.3	4	100197524	100212185	Colon_Transverse	2.07591e-06	0.0203109	0.432787	Brain_astrocyte_ENCODE2012, Cortical_plate_neurons_Won2016, GM12878_Rao2014, Germinal_zone_neurons_Won2016, HMEC_Rao2014, HeLa_Rao2014, Hippocampus_Schmitt2016, IMR90_Dixon2012, IMR90_Jin2013, IMR90_Rao2014, K562_Rao2014, KBM7_Rao2014, Lung_Schmitt2016, NHEK_Rao2014, Neuronal_progenitor_Dixon2015, Spinal_cord_astrocyte_ENCODE2012, hESC_Dixon2012, hESC_Jin2013	0.50, 1.00, 0.39, 0.67, 0.33, 0.12, 1.00, 1.00, 0.33, 0.71, 0.67, 0.40, 0.50, 0.67, 1.00, 0.50, 0.50, 1.00	11.2973	TRUE	22867	0.49	Liver	278.3	Whole_Blood	0.05
rs1789882	4	100235052	ADH1A	ENSG00000187758.3	4	100197524	100212185	Esophagus_Muscularis	7.97521e-10	2.03885e-05	0.437709	Brain_astrocyte_ENCODE2012, Cortical_plate_neurons_Won2016, GM12878_Rao2014, Germinal_zone_neurons_Won2016, HMEC_Rao2014, HeLa_Rao2014, Hippocampus_Schmitt2016, IMR90_Dixon2012, IMR90_Jin2013, IMR90_Rao2014, K562_Rao2014, KBM7_Rao2014, Lung_Schmitt2016, NHEK_Rao2014, Neuronal_progenitor_Dixon2015, Spinal_cord_astrocyte_ENCODE2012, hESC_Dixon2012, hESC_Jin2013	0.50, 1.00, 0.39, 0.67, 0.33, 0.12, 1.00, 1.00, 0.33, 0.71, 0.67, 0.40, 0.50, 0.67, 1.00, 0.50, 0.50, 1.00	11.2973	TRUE	22867	0.88	Liver	278.3	Whole_Blood	0.05
rs1789882	4	100235052	ADH1A	ENSG00000187758.3	4	100197524	100212185	Heart_Atrial_Appendage	4.64977e-13	2.08584e-08	0.586461	Brain_astrocyte_ENCODE2012, Cortical_plate_neurons_Won2016, GM12878_Rao2014, Germinal_zone_neurons_Won2016, HMEC_Rao2014, HeLa_Rao2014, Hippocampus_Schmitt2016, IMR90_Dixon2012, IMR90_Jin2013, IMR90_Rao2014, K562_Rao2014, KBM7_Rao2014, Lung_Schmitt2016, NHEK_Rao2014, Neuronal_progenitor_Dixon2015, Spinal_cord_astrocyte_ENCODE2012, hESC_Dixon2012, hESC_Jin2013	0.50, 1.00, 0.39, 0.67, 0.33, 0.12, 1.00, 1.00, 0.33, 0.71, 0.67, 0.40, 0.50, 0.67, 1.00, 0.50, 0.50, 1.00	11.2973	TRUE	22867	0.33	Liver	278.3	Whole_Blood	0.05
rs1789882	4	100235052	ADH1A	ENSG00000187758.3	4	100197524	100212185	Heart_Left_Ventricle	9.24178e-08	0.00133709	0.470648	Brain_astrocyte_ENCODE2012, Cortical_plate_neurons_Won2016, GM12878_Rao2014, Germinal_zone_neurons_Won2016, HMEC_Rao2014, HeLa_Rao2014, Hippocampus_Schmitt2016, IMR90_Dixon2012, IMR90_Jin2013, IMR90_Rao2014, K562_Rao2014, KBM7_Rao2014, Lung_Schmitt2016, NHEK_Rao2014, Neuronal_progenitor_Dixon2015, Spinal_cord_astrocyte_ENCODE2012, hESC_Dixon2012, hESC_Jin2013	0.50, 1.00, 0.39, 0.67, 0.33, 0.12, 1.00, 1.00, 0.33, 0.71, 0.67, 0.40, 0.50, 0.67, 1.00, 0.50, 0.50, 1.00	11.2973	TRUE	22867	0.08	Liver	278.3	Whole_Blood	0.05
rs1789882	4	100235052	ADH1A	ENSG00000187758.3	4	100197524	100212185	Lung	4.82591e-19	6.74926e-14	0.648329	Brain_astrocyte_ENCODE2012, Cortical_plate_neurons_Won2016, GM12878_Rao2014, Germinal_zone_neurons_Won2016, HMEC_Rao2014, HeLa_Rao2014, Hippocampus_Schmitt2016, IMR90_Dixon2012, IMR90_Jin2013, IMR90_Rao2014, K562_Rao2014, KBM7_Rao2014, Lung_Schmitt2016, NHEK_Rao2014, Neuronal_progenitor_Dixon2015, Spinal_cord_astrocyte_ENCODE2012, hESC_Dixon2012, hESC_Jin2013	0.50, 1.00, 0.39, 0.67, 0.33, 0.12, 1.00, 1.00, 0.33, 0.71, 0.67, 0.40, 0.50, 0.67, 1.00, 0.50, 0.50, 1.00	11.2973	TRUE	22867	1.12	Liver	278.3	Whole_Blood	0.05
rs1789882	4	100235052	ADH1A	ENSG00000187758.3	4	100197524	100212185	Nerve_Tibial	1.66426e-07	0.0021622	0.37219	Brain_astrocyte_ENCODE2012, Cortical_plate_neurons_Won2016, GM12878_Rao2014, Germinal_zone_neurons_Won2016, HMEC_Rao2014, HeLa_Rao2014, Hippocampus_Schmitt2016, IMR90_Dixon2012, IMR90_Jin2013, IMR90_Rao2014, K562_Rao2014, KBM7_Rao2014, Lung_Schmitt2016, NHEK_Rao2014, Neuronal_progenitor_Dixon2015, Spinal_cord_astrocyte_ENCODE2012, hESC_Dixon2012, hESC_Jin2013	0.50, 1.00, 0.39, 0.67, 0.33, 0.12, 1.00, 1.00, 0.33, 0.71, 0.67, 0.40, 0.50, 0.67, 1.00, 0.50, 0.50, 1.00	11.2973	TRUE	22867	1.48	Liver	278.3	Whole_Blood	0.05
rs1789882	4	100235052	ADH1A	ENSG00000187758.3	4	100197524	100212185	Skin_Not_Sun_Exposed_Suprapubic	1.9517e-06	0.0191745	0.341564	Brain_astrocyte_ENCODE2012, Cortical_plate_neurons_Won2016, GM12878_Rao2014, Germinal_zone_neurons_Won2016, HMEC_Rao2014, HeLa_Rao2014, Hippocampus_Schmitt2016, IMR90_Dixon2012, IMR90_Jin2013, IMR90_Rao2014, K562_Rao2014, KBM7_Rao2014, Lung_Schmitt2016, NHEK_Rao2014, Neuronal_progenitor_Dixon2015, Spinal_cord_astrocyte_ENCODE2012, hESC_Dixon2012, hESC_Jin2013	0.50, 1.00, 0.39, 0.67, 0.33, 0.12, 1.00, 1.00, 0.33, 0.71, 0.67, 0.40, 0.50, 0.67, 1.00, 0.50, 0.50, 1.00	11.2973	TRUE	22867	0.26	Liver	278.3	Whole_Blood	0.05
rs1789882	4	100235052	ADH1A	ENSG00000187758.3	4	100197524	100212185	Skin_Sun_Exposed_Lower_leg	9.36545e-15	6.3619e-10	0.463459	Brain_astrocyte_ENCODE2012, Cortical_plate_neurons_Won2016, GM12878_Rao2014, Germinal_zone_neurons_Won2016, HMEC_Rao2014, HeLa_Rao2014, Hippocampus_Schmitt2016, IMR90_Dixon2012, IMR90_Jin2013, IMR90_Rao2014, K562_Rao2014, KBM7_Rao2014, Lung_Schmitt2016, NHEK_Rao2014, Neuronal_progenitor_Dixon2015, Spinal_cord_astrocyte_ENCODE2012, hESC_Dixon2012, hESC_Jin2013	0.50, 1.00, 0.39, 0.67, 0.33, 0.12, 1.00, 1.00, 0.33, 0.71, 0.67, 0.40, 0.50, 0.67, 1.00, 0.50, 0.50, 1.00	11.2973	TRUE	22867	0.36	Liver	278.3	Whole_Blood	0.05
rs1789882	4	100235052	ADH1A	ENSG00000187758.3	4	100197524	100212185	Small_Intestine_Terminal_Ileum	1.98972e-08	0.000358381	0.727115	Brain_astrocyte_ENCODE2012, Cortical_plate_neurons_Won2016, GM12878_Rao2014, Germinal_zone_neurons_Won2016, HMEC_Rao2014, HeLa_Rao2014, Hippocampus_Schmitt2016, IMR90_Dixon2012, IMR90_Jin2013, IMR90_Rao2014, K562_Rao2014, KBM7_Rao2014, Lung_Schmitt2016, NHEK_Rao2014, Neuronal_progenitor_Dixon2015, Spinal_cord_astrocyte_ENCODE2012, hESC_Dixon2012, hESC_Jin2013	0.50, 1.00, 0.39, 0.67, 0.33, 0.12, 1.00, 1.00, 0.33, 0.71, 0.67, 0.40, 0.50, 0.67, 1.00, 0.50, 0.50, 1.00	11.2973	TRUE	22867	0.61	Liver	278.3	Whole_Blood	0.05
rs1789882	4	100235052	ADH1A	ENSG00000187758.3	4	100197524	100212185	Thyroid	2.00415e-09	4.76494e-05	0.439939	Brain_astrocyte_ENCODE2012, Cortical_plate_neurons_Won2016, GM12878_Rao2014, Germinal_zone_neurons_Won2016, HMEC_Rao2014, HeLa_Rao2014, Hippocampus_Schmitt2016, IMR90_Dixon2012, IMR90_Jin2013, IMR90_Rao2014, K562_Rao2014, KBM7_Rao2014, Lung_Schmitt2016, NHEK_Rao2014, Neuronal_progenitor_Dixon2015, Spinal_cord_astrocyte_ENCODE2012, hESC_Dixon2012, hESC_Jin2013	0.50, 1.00, 0.39, 0.67, 0.33, 0.12, 1.00, 1.00, 0.33, 0.71, 0.67, 0.40, 0.50, 0.67, 1.00, 0.50, 0.50, 1.00	11.2973	TRUE	22867	0.32	Liver	278.3	Whole_Blood	0.05
rs1693457	4	100236761	ADH1A	ENSG00000187758.3	4	100197524	100212185	Adipose_Subcutaneous	5.11643e-40	3.04112e-34	0.637987	Adrenal_Schmitt2016, Bladder_Schmitt2016, Brain_astrocyte_ENCODE2012, Brain_microvascular_endothelial_cell_ENCODE2012, Cortical_plate_neurons_Won2016, GM12878_Rao2014, Germinal_zone_neurons_Won2016, IMR90_Dixon2012, IMR90_Jin2013, IMR90_Rao2014, Lung_Schmitt2016, Neuronal_progenitor_Dixon2015, Pancreas_Schmitt2016, SmallBowel_Schmitt2016, hESC_Dixon2012, hESC_Jin2013	1.00, 0.50, 1.00, 0.50, 1.00, 0.04, 0.33, 0.50, 0.33, 0.14, 0.50, 0.50, 0.25, 1.00, 1.00, 2.00	10.603	TRUE	24576	2.79	Liver	278.3	Whole_Blood	0.05
rs1693457	4	100236761	ADH1A	ENSG00000187758.3	4	100197524	100212185	Adrenal_Gland	3.13183e-06	0.0286385	0.539769	Adrenal_Schmitt2016, Bladder_Schmitt2016, Brain_astrocyte_ENCODE2012, Brain_microvascular_endothelial_cell_ENCODE2012, Cortical_plate_neurons_Won2016, GM12878_Rao2014, Germinal_zone_neurons_Won2016, IMR90_Dixon2012, IMR90_Jin2013, IMR90_Rao2014, Lung_Schmitt2016, Neuronal_progenitor_Dixon2015, Pancreas_Schmitt2016, SmallBowel_Schmitt2016, hESC_Dixon2012, hESC_Jin2013	1.00, 0.50, 1.00, 0.50, 1.00, 0.04, 0.33, 0.50, 0.33, 0.14, 0.50, 0.50, 0.25, 1.00, 1.00, 2.00	10.603	TRUE	24576	0.28	Liver	278.3	Whole_Blood	0.05
rs1693457	4	100236761	ADH1A	ENSG00000187758.3	4	100197524	100212185	Artery_Aorta	7.81199e-18	7.4293e-13	0.690872	Adrenal_Schmitt2016, Bladder_Schmitt2016, Brain_astrocyte_ENCODE2012, Brain_microvascular_endothelial_cell_ENCODE2012, Cortical_plate_neurons_Won2016, GM12878_Rao2014, Germinal_zone_neurons_Won2016, IMR90_Dixon2012, IMR90_Jin2013, IMR90_Rao2014, Lung_Schmitt2016, Neuronal_progenitor_Dixon2015, Pancreas_Schmitt2016, SmallBowel_Schmitt2016, hESC_Dixon2012, hESC_Jin2013	1.00, 0.50, 1.00, 0.50, 1.00, 0.04, 0.33, 0.50, 0.33, 0.14, 0.50, 0.50, 0.25, 1.00, 1.00, 2.00	10.603	TRUE	24576	1.87	Liver	278.3	Whole_Blood	0.05
rs1693457	4	100236761	ADH1A	ENSG00000187758.3	4	100197524	100212185	Artery_Tibial	1.21014e-17	1.06561e-12	0.479291	Adrenal_Schmitt2016, Bladder_Schmitt2016, Brain_astrocyte_ENCODE2012, Brain_microvascular_endothelial_cell_ENCODE2012, Cortical_plate_neurons_Won2016, GM12878_Rao2014, Germinal_zone_neurons_Won2016, IMR90_Dixon2012, IMR90_Jin2013, IMR90_Rao2014, Lung_Schmitt2016, Neuronal_progenitor_Dixon2015, Pancreas_Schmitt2016, SmallBowel_Schmitt2016, hESC_Dixon2012, hESC_Jin2013	1.00, 0.50, 1.00, 0.50, 1.00, 0.04, 0.33, 0.50, 0.33, 0.14, 0.50, 0.50, 0.25, 1.00, 1.00, 2.00	10.603	TRUE	24576	0.99	Liver	278.3	Whole_Blood	0.05
rs1693457	4	100236761	ADH1A	ENSG00000187758.3	4	100197524	100212185	Breast_Mammary_Tissue	6.31283e-14	3.65876e-09	0.491344	Adrenal_Schmitt2016, Bladder_Schmitt2016, Brain_astrocyte_ENCODE2012, Brain_microvascular_endothelial_cell_ENCODE2012, Cortical_plate_neurons_Won2016, GM12878_Rao2014, Germinal_zone_neurons_Won2016, IMR90_Dixon2012, IMR90_Jin2013, IMR90_Rao2014, Lung_Schmitt2016, Neuronal_progenitor_Dixon2015, Pancreas_Schmitt2016, SmallBowel_Schmitt2016, hESC_Dixon2012, hESC_Jin2013	1.00, 0.50, 1.00, 0.50, 1.00, 0.04, 0.33, 0.50, 0.33, 0.14, 0.50, 0.50, 0.25, 1.00, 1.00, 2.00	10.603	TRUE	24576	1.92	Liver	278.3	Whole_Blood	0.05
rs1693457	4	100236761	ADH1A	ENSG00000187758.3	4	100197524	100212185	Cells_Transformed_fibroblasts	8.37421e-11	2.58571e-06	0.335874	Adrenal_Schmitt2016, Bladder_Schmitt2016, Brain_astrocyte_ENCODE2012, Brain_microvascular_endothelial_cell_ENCODE2012, Cortical_plate_neurons_Won2016, GM12878_Rao2014, Germinal_zone_neurons_Won2016, IMR90_Dixon2012, IMR90_Jin2013, IMR90_Rao2014, Lung_Schmitt2016, Neuronal_progenitor_Dixon2015, Pancreas_Schmitt2016, SmallBowel_Schmitt2016, hESC_Dixon2012, hESC_Jin2013	1.00, 0.50, 1.00, 0.50, 1.00, 0.04, 0.33, 0.50, 0.33, 0.14, 0.50, 0.50, 0.25, 1.00, 1.00, 2.00	10.603	TRUE	24576	0.53	Liver	278.3	Whole_Blood	0.05
rs1693457	4	100236761	ADH1A	ENSG00000187758.3	4	100197524	100212185	Colon_Sigmoid	2.51077e-10	7.19209e-06	0.635655	Adrenal_Schmitt2016, Bladder_Schmitt2016, Brain_astrocyte_ENCODE2012, Brain_microvascular_endothelial_cell_ENCODE2012, Cortical_plate_neurons_Won2016, GM12878_Rao2014, Germinal_zone_neurons_Won2016, IMR90_Dixon2012, IMR90_Jin2013, IMR90_Rao2014, Lung_Schmitt2016, Neuronal_progenitor_Dixon2015, Pancreas_Schmitt2016, SmallBowel_Schmitt2016, hESC_Dixon2012, hESC_Jin2013	1.00, 0.50, 1.00, 0.50, 1.00, 0.04, 0.33, 0.50, 0.33, 0.14, 0.50, 0.50, 0.25, 1.00, 1.00, 2.00	10.603	TRUE	24576	0.6	Liver	278.3	Whole_Blood	0.05
rs1693457	4	100236761	ADH1A	ENSG00000187758.3	4	100197524	100212185	Colon_Transverse	1.22466e-06	0.0126594	0.447397	Adrenal_Schmitt2016, Bladder_Schmitt2016, Brain_astrocyte_ENCODE2012, Brain_microvascular_endothelial_cell_ENCODE2012, Cortical_plate_neurons_Won2016, GM12878_Rao2014, Germinal_zone_neurons_Won2016, IMR90_Dixon2012, IMR90_Jin2013, IMR90_Rao2014, Lung_Schmitt2016, Neuronal_progenitor_Dixon2015, Pancreas_Schmitt2016, SmallBowel_Schmitt2016, hESC_Dixon2012, hESC_Jin2013	1.00, 0.50, 1.00, 0.50, 1.00, 0.04, 0.33, 0.50, 0.33, 0.14, 0.50, 0.50, 0.25, 1.00, 1.00, 2.00	10.603	TRUE	24576	0.49	Liver	278.3	Whole_Blood	0.05
rs1693457	4	100236761	ADH1A	ENSG00000187758.3	4	100197524	100212185	Esophagus_Gastroesophageal_Junction	1.90935e-06	0.0189147	0.423511	Adrenal_Schmitt2016, Bladder_Schmitt2016, Brain_astrocyte_ENCODE2012, Brain_microvascular_endothelial_cell_ENCODE2012, Cortical_plate_neurons_Won2016, GM12878_Rao2014, Germinal_zone_neurons_Won2016, IMR90_Dixon2012, IMR90_Jin2013, IMR90_Rao2014, Lung_Schmitt2016, Neuronal_progenitor_Dixon2015, Pancreas_Schmitt2016, SmallBowel_Schmitt2016, hESC_Dixon2012, hESC_Jin2013	1.00, 0.50, 1.00, 0.50, 1.00, 0.04, 0.33, 0.50, 0.33, 0.14, 0.50, 0.50, 0.25, 1.00, 1.00, 2.00	10.603	TRUE	24576	0.77	Liver	278.3	Whole_Blood	0.05
rs1693457	4	100236761	ADH1A	ENSG00000187758.3	4	100197524	100212185	Esophagus_Muscularis	7.97521e-10	2.03885e-05	0.437709	Adrenal_Schmitt2016, Bladder_Schmitt2016, Brain_astrocyte_ENCODE2012, Brain_microvascular_endothelial_cell_ENCODE2012, Cortical_plate_neurons_Won2016, GM12878_Rao2014, Germinal_zone_neurons_Won2016, IMR90_Dixon2012, IMR90_Jin2013, IMR90_Rao2014, Lung_Schmitt2016, Neuronal_progenitor_Dixon2015, Pancreas_Schmitt2016, SmallBowel_Schmitt2016, hESC_Dixon2012, hESC_Jin2013	1.00, 0.50, 1.00, 0.50, 1.00, 0.04, 0.33, 0.50, 0.33, 0.14, 0.50, 0.50, 0.25, 1.00, 1.00, 2.00	10.603	TRUE	24576	0.88	Liver	278.3	Whole_Blood	0.05
rs1693457	4	100236761	ADH1A	ENSG00000187758.3	4	100197524	100212185	Heart_Atrial_Appendage	5.54247e-13	2.44026e-08	0.576835	Adrenal_Schmitt2016, Bladder_Schmitt2016, Brain_astrocyte_ENCODE2012, Brain_microvascular_endothelial_cell_ENCODE2012, Cortical_plate_neurons_Won2016, GM12878_Rao2014, Germinal_zone_neurons_Won2016, IMR90_Dixon2012, IMR90_Jin2013, IMR90_Rao2014, Lung_Schmitt2016, Neuronal_progenitor_Dixon2015, Pancreas_Schmitt2016, SmallBowel_Schmitt2016, hESC_Dixon2012, hESC_Jin2013	1.00, 0.50, 1.00, 0.50, 1.00, 0.04, 0.33, 0.50, 0.33, 0.14, 0.50, 0.50, 0.25, 1.00, 1.00, 2.00	10.603	TRUE	24576	0.33	Liver	278.3	Whole_Blood	0.05
rs1693457	4	100236761	ADH1A	ENSG00000187758.3	4	100197524	100212185	Heart_Left_Ventricle	8.69912e-08	0.00129265	0.476392	Adrenal_Schmitt2016, Bladder_Schmitt2016, Brain_astrocyte_ENCODE2012, Brain_microvascular_endothelial_cell_ENCODE2012, Cortical_plate_neurons_Won2016, GM12878_Rao2014, Germinal_zone_neurons_Won2016, IMR90_Dixon2012, IMR90_Jin2013, IMR90_Rao2014, Lung_Schmitt2016, Neuronal_progenitor_Dixon2015, Pancreas_Schmitt2016, SmallBowel_Schmitt2016, hESC_Dixon2012, hESC_Jin2013	1.00, 0.50, 1.00, 0.50, 1.00, 0.04, 0.33, 0.50, 0.33, 0.14, 0.50, 0.50, 0.25, 1.00, 1.00, 2.00	10.603	TRUE	24576	0.08	Liver	278.3	Whole_Blood	0.05
rs1693457	4	100236761	ADH1A	ENSG00000187758.3	4	100197524	100212185	Lung	5.61311e-19	7.41408e-14	0.646373	Adrenal_Schmitt2016, Bladder_Schmitt2016, Brain_astrocyte_ENCODE2012, Brain_microvascular_endothelial_cell_ENCODE2012, Cortical_plate_neurons_Won2016, GM12878_Rao2014, Germinal_zone_neurons_Won2016, IMR90_Dixon2012, IMR90_Jin2013, IMR90_Rao2014, Lung_Schmitt2016, Neuronal_progenitor_Dixon2015, Pancreas_Schmitt2016, SmallBowel_Schmitt2016, hESC_Dixon2012, hESC_Jin2013	1.00, 0.50, 1.00, 0.50, 1.00, 0.04, 0.33, 0.50, 0.33, 0.14, 0.50, 0.50, 0.25, 1.00, 1.00, 2.00	10.603	TRUE	24576	1.12	Liver	278.3	Whole_Blood	0.05
rs1693457	4	100236761	ADH1A	ENSG00000187758.3	4	100197524	100212185	Nerve_Tibial	1.66426e-07	0.0021622	0.37219	Adrenal_Schmitt2016, Bladder_Schmitt2016, Brain_astrocyte_ENCODE2012, Brain_microvascular_endothelial_cell_ENCODE2012, Cortical_plate_neurons_Won2016, GM12878_Rao2014, Germinal_zone_neurons_Won2016, IMR90_Dixon2012, IMR90_Jin2013, IMR90_Rao2014, Lung_Schmitt2016, Neuronal_progenitor_Dixon2015, Pancreas_Schmitt2016, SmallBowel_Schmitt2016, hESC_Dixon2012, hESC_Jin2013	1.00, 0.50, 1.00, 0.50, 1.00, 0.04, 0.33, 0.50, 0.33, 0.14, 0.50, 0.50, 0.25, 1.00, 1.00, 2.00	10.603	TRUE	24576	1.48	Liver	278.3	Whole_Blood	0.05
rs1693457	4	100236761	ADH1A	ENSG00000187758.3	4	100197524	100212185	Skin_Not_Sun_Exposed_Suprapubic	4.3874e-06	0.0377942	0.32735	Adrenal_Schmitt2016, Bladder_Schmitt2016, Brain_astrocyte_ENCODE2012, Brain_microvascular_endothelial_cell_ENCODE2012, Cortical_plate_neurons_Won2016, GM12878_Rao2014, Germinal_zone_neurons_Won2016, IMR90_Dixon2012, IMR90_Jin2013, IMR90_Rao2014, Lung_Schmitt2016, Neuronal_progenitor_Dixon2015, Pancreas_Schmitt2016, SmallBowel_Schmitt2016, hESC_Dixon2012, hESC_Jin2013	1.00, 0.50, 1.00, 0.50, 1.00, 0.04, 0.33, 0.50, 0.33, 0.14, 0.50, 0.50, 0.25, 1.00, 1.00, 2.00	10.603	TRUE	24576	0.26	Liver	278.3	Whole_Blood	0.05
rs1693457	4	100236761	ADH1A	ENSG00000187758.3	4	100197524	100212185	Skin_Sun_Exposed_Lower_leg	8.41227e-15	5.88248e-10	0.46093	Adrenal_Schmitt2016, Bladder_Schmitt2016, Brain_astrocyte_ENCODE2012, Brain_microvascular_endothelial_cell_ENCODE2012, Cortical_plate_neurons_Won2016, GM12878_Rao2014, Germinal_zone_neurons_Won2016, IMR90_Dixon2012, IMR90_Jin2013, IMR90_Rao2014, Lung_Schmitt2016, Neuronal_progenitor_Dixon2015, Pancreas_Schmitt2016, SmallBowel_Schmitt2016, hESC_Dixon2012, hESC_Jin2013	1.00, 0.50, 1.00, 0.50, 1.00, 0.04, 0.33, 0.50, 0.33, 0.14, 0.50, 0.50, 0.25, 1.00, 1.00, 2.00	10.603	TRUE	24576	0.36	Liver	278.3	Whole_Blood	0.05
rs1693457	4	100236761	ADH1A	ENSG00000187758.3	4	100197524	100212185	Small_Intestine_Terminal_Ileum	1.98972e-08	0.000358381	0.727115	Adrenal_Schmitt2016, Bladder_Schmitt2016, Brain_astrocyte_ENCODE2012, Brain_microvascular_endothelial_cell_ENCODE2012, Cortical_plate_neurons_Won2016, GM12878_Rao2014, Germinal_zone_neurons_Won2016, IMR90_Dixon2012, IMR90_Jin2013, IMR90_Rao2014, Lung_Schmitt2016, Neuronal_progenitor_Dixon2015, Pancreas_Schmitt2016, SmallBowel_Schmitt2016, hESC_Dixon2012, hESC_Jin2013	1.00, 0.50, 1.00, 0.50, 1.00, 0.04, 0.33, 0.50, 0.33, 0.14, 0.50, 0.50, 0.25, 1.00, 1.00, 2.00	10.603	TRUE	24576	0.61	Liver	278.3	Whole_Blood	0.05
rs1693457	4	100236761	ADH1A	ENSG00000187758.3	4	100197524	100212185	Thyroid	1.67436e-09	4.10397e-05	0.440686	Adrenal_Schmitt2016, Bladder_Schmitt2016, Brain_astrocyte_ENCODE2012, Brain_microvascular_endothelial_cell_ENCODE2012, Cortical_plate_neurons_Won2016, GM12878_Rao2014, Germinal_zone_neurons_Won2016, IMR90_Dixon2012, IMR90_Jin2013, IMR90_Rao2014, Lung_Schmitt2016, Neuronal_progenitor_Dixon2015, Pancreas_Schmitt2016, SmallBowel_Schmitt2016, hESC_Dixon2012, hESC_Jin2013	1.00, 0.50, 1.00, 0.50, 1.00, 0.04, 0.33, 0.50, 0.33, 0.14, 0.50, 0.50, 0.25, 1.00, 1.00, 2.00	10.603	TRUE	24576	0.32	Liver	278.3	Whole_Blood	0.05
rs2066702	4	100229016	ADH1A	ENSG00000187758.3	4	100197524	100212185	Adipose_Subcutaneous	1.45467e-06	0.01478	-0.696509	Adrenal_Schmitt2016, Brain_astrocyte_ENCODE2012, Cortical_plate_neurons_Won2016, Dorsolateral_Prefrontal_Cortex_Schmitt2016, GM12878_Rao2014, Germinal_zone_neurons_Won2016, HMEC_Rao2014, HeLa_Rao2014, IMR90_Dixon2012, IMR90_Jin2013, IMR90_Rao2014, K562_Rao2014, NHEK_Rao2014, Neuronal_progenitor_Dixon2015, SK-N-MC_ENCODE2012, Spleen_Schmitt2016, hESC_Dixon2012, hESC_Jin2013	1.00, 1.00, 0.67, 1.00, 0.13, 0.67, 0.33, 0.12, 0.50, 0.33, 0.29, 0.33, 1.00, 0.50, 0.50, 0.50, 0.50, 1.00	10.3745	TRUE	16831	2.79	Liver	278.3	Whole_Blood	0.05
rs904092	4	100214163	ADH1A	ENSG00000187758.3	4	100197524	100212185	Adipose_Subcutaneous	3.50153e-40	2.775e-34	0.634205	Bladder_Schmitt2016, Brain_astrocyte_ENCODE2012, Cortical_plate_neurons_Won2016, GM12878_Rao2014, Germinal_zone_neurons_Won2016, HMEC_Rao2014, HeLa_Rao2014, Hippocampus_Schmitt2016, IMR90_Dixon2012, IMR90_Jin2013, IMR90_Rao2014, KBM7_Rao2014, NHEK_Rao2014, Neuronal_progenitor_Dixon2015, Ovary_Schmitt2016, Pancreas_Schmitt2016, Psoas_Schmitt2016, Right_Ventricle_Schmitt2016, SK-N-MC_ENCODE2012, Sm…	1.00, 0.50, 1.00, 0.26, 1.00, 0.33, 0.12, 2.00, 0.50, 0.33, 1.00, 0.20, 1.00, 1.50, 1.00, 0.25, 0.33, 2.00, 1.00, 1.00, 0.50, 1.00, 1.50, 3.00	22.3359	TRUE	1978	2.79	Liver	278.3	Whole_Blood	0.05
rs904092	4	100214163	ADH1A	ENSG00000187758.3	4	100197524	100212185	Adrenal_Gland	3.13183e-06	0.0286385	0.539769	Bladder_Schmitt2016, Brain_astrocyte_ENCODE2012, Cortical_plate_neurons_Won2016, GM12878_Rao2014, Germinal_zone_neurons_Won2016, HMEC_Rao2014, HeLa_Rao2014, Hippocampus_Schmitt2016, IMR90_Dixon2012, IMR90_Jin2013, IMR90_Rao2014, KBM7_Rao2014, NHEK_Rao2014, Neuronal_progenitor_Dixon2015, Ovary_Schmitt2016, Pancreas_Schmitt2016, Psoas_Schmitt2016, Right_Ventricle_Schmitt2016, SK-N-MC_ENCODE2012, Sm…	1.00, 0.50, 1.00, 0.26, 1.00, 0.33, 0.12, 2.00, 0.50, 0.33, 1.00, 0.20, 1.00, 1.50, 1.00, 0.25, 0.33, 2.00, 1.00, 1.00, 0.50, 1.00, 1.50, 3.00	22.3359	TRUE	1978	0.28	Liver	278.3	Whole_Blood	0.05
rs904092	4	100214163	ADH1A	ENSG00000187758.3	4	100197524	100212185	Artery_Aorta	8.87418e-18	8.11486e-13	0.691624	Bladder_Schmitt2016, Brain_astrocyte_ENCODE2012, Cortical_plate_neurons_Won2016, GM12878_Rao2014, Germinal_zone_neurons_Won2016, HMEC_Rao2014, HeLa_Rao2014, Hippocampus_Schmitt2016, IMR90_Dixon2012, IMR90_Jin2013, IMR90_Rao2014, KBM7_Rao2014, NHEK_Rao2014, Neuronal_progenitor_Dixon2015, Ovary_Schmitt2016, Pancreas_Schmitt2016, Psoas_Schmitt2016, Right_Ventricle_Schmitt2016, SK-N-MC_ENCODE2012, Sm…	1.00, 0.50, 1.00, 0.26, 1.00, 0.33, 0.12, 2.00, 0.50, 0.33, 1.00, 0.20, 1.00, 1.50, 1.00, 0.25, 0.33, 2.00, 1.00, 1.00, 0.50, 1.00, 1.50, 3.00	22.3359	TRUE	1978	1.87	Liver	278.3	Whole_Blood	0.05
rs904092	4	100214163	ADH1A	ENSG00000187758.3	4	100197524	100212185	Artery_Tibial	4.58961e-18	4.95998e-13	0.489476	Bladder_Schmitt2016, Brain_astrocyte_ENCODE2012, Cortical_plate_neurons_Won2016, GM12878_Rao2014, Germinal_zone_neurons_Won2016, HMEC_Rao2014, HeLa_Rao2014, Hippocampus_Schmitt2016, IMR90_Dixon2012, IMR90_Jin2013, IMR90_Rao2014, KBM7_Rao2014, NHEK_Rao2014, Neuronal_progenitor_Dixon2015, Ovary_Schmitt2016, Pancreas_Schmitt2016, Psoas_Schmitt2016, Right_Ventricle_Schmitt2016, SK-N-MC_ENCODE2012, Sm…	1.00, 0.50, 1.00, 0.26, 1.00, 0.33, 0.12, 2.00, 0.50, 0.33, 1.00, 0.20, 1.00, 1.50, 1.00, 0.25, 0.33, 2.00, 1.00, 1.00, 0.50, 1.00, 1.50, 3.00	22.3359	TRUE	1978	0.99	Liver	278.3	Whole_Blood	0.05
rs904092	4	100214163	ADH1A	ENSG00000187758.3	4	100197524	100212185	Breast_Mammary_Tissue	6.31283e-14	3.65876e-09	0.491344	Bladder_Schmitt2016, Brain_astrocyte_ENCODE2012, Cortical_plate_neurons_Won2016, GM12878_Rao2014, Germinal_zone_neurons_Won2016, HMEC_Rao2014, HeLa_Rao2014, Hippocampus_Schmitt2016, IMR90_Dixon2012, IMR90_Jin2013, IMR90_Rao2014, KBM7_Rao2014, NHEK_Rao2014, Neuronal_progenitor_Dixon2015, Ovary_Schmitt2016, Pancreas_Schmitt2016, Psoas_Schmitt2016, Right_Ventricle_Schmitt2016, SK-N-MC_ENCODE2012, Sm…	1.00, 0.50, 1.00, 0.26, 1.00, 0.33, 0.12, 2.00, 0.50, 0.33, 1.00, 0.20, 1.00, 1.50, 1.00, 0.25, 0.33, 2.00, 1.00, 1.00, 0.50, 1.00, 1.50, 3.00	22.3359	TRUE	1978	1.92	Liver	278.3	Whole_Blood	0.05
rs904092	4	100214163	ADH1A	ENSG00000187758.3	4	100197524	100212185	Cells_Transformed_fibroblasts	4.48187e-11	1.52226e-06	0.342459	Bladder_Schmitt2016, Brain_astrocyte_ENCODE2012, Cortical_plate_neurons_Won2016, GM12878_Rao2014, Germinal_zone_neurons_Won2016, HMEC_Rao2014, HeLa_Rao2014, Hippocampus_Schmitt2016, IMR90_Dixon2012, IMR90_Jin2013, IMR90_Rao2014, KBM7_Rao2014, NHEK_Rao2014, Neuronal_progenitor_Dixon2015, Ovary_Schmitt2016, Pancreas_Schmitt2016, Psoas_Schmitt2016, Right_Ventricle_Schmitt2016, SK-N-MC_ENCODE2012, Sm…	1.00, 0.50, 1.00, 0.26, 1.00, 0.33, 0.12, 2.00, 0.50, 0.33, 1.00, 0.20, 1.00, 1.50, 1.00, 0.25, 0.33, 2.00, 1.00, 1.00, 0.50, 1.00, 1.50, 3.00	22.3359	TRUE	1978	0.53	Liver	278.3	Whole_Blood	0.05
rs904092	4	100214163	ADH1A	ENSG00000187758.3	4	100197524	100212185	Colon_Sigmoid	2.51077e-10	7.19209e-06	0.635655	Bladder_Schmitt2016, Brain_astrocyte_ENCODE2012, Cortical_plate_neurons_Won2016, GM12878_Rao2014, Germinal_zone_neurons_Won2016, HMEC_Rao2014, HeLa_Rao2014, Hippocampus_Schmitt2016, IMR90_Dixon2012, IMR90_Jin2013, IMR90_Rao2014, KBM7_Rao2014, NHEK_Rao2014, Neuronal_progenitor_Dixon2015, Ovary_Schmitt2016, Pancreas_Schmitt2016, Psoas_Schmitt2016, Right_Ventricle_Schmitt2016, SK-N-MC_ENCODE2012, Sm…	1.00, 0.50, 1.00, 0.26, 1.00, 0.33, 0.12, 2.00, 0.50, 0.33, 1.00, 0.20, 1.00, 1.50, 1.00, 0.25, 0.33, 2.00, 1.00, 1.00, 0.50, 1.00, 1.50, 3.00	22.3359	TRUE	1978	0.6	Liver	278.3	Whole_Blood	0.05
rs904092	4	100214163	ADH1A	ENSG00000187758.3	4	100197524	100212185	Esophagus_Muscularis	2.22199e-09	5.13529e-05	0.427206	Bladder_Schmitt2016, Brain_astrocyte_ENCODE2012, Cortical_plate_neurons_Won2016, GM12878_Rao2014, Germinal_zone_neurons_Won2016, HMEC_Rao2014, HeLa_Rao2014, Hippocampus_Schmitt2016, IMR90_Dixon2012, IMR90_Jin2013, IMR90_Rao2014, KBM7_Rao2014, NHEK_Rao2014, Neuronal_progenitor_Dixon2015, Ovary_Schmitt2016, Pancreas_Schmitt2016, Psoas_Schmitt2016, Right_Ventricle_Schmitt2016, SK-N-MC_ENCODE2012, Sm…	1.00, 0.50, 1.00, 0.26, 1.00, 0.33, 0.12, 2.00, 0.50, 0.33, 1.00, 0.20, 1.00, 1.50, 1.00, 0.25, 0.33, 2.00, 1.00, 1.00, 0.50, 1.00, 1.50, 3.00	22.3359	TRUE	1978	0.88	Liver	278.3	Whole_Blood	0.05
rs904092	4	100214163	ADH1A	ENSG00000187758.3	4	100197524	100212185	Heart_Atrial_Appendage	4.64977e-13	2.08584e-08	0.586461	Bladder_Schmitt2016, Brain_astrocyte_ENCODE2012, Cortical_plate_neurons_Won2016, GM12878_Rao2014, Germinal_zone_neurons_Won2016, HMEC_Rao2014, HeLa_Rao2014, Hippocampus_Schmitt2016, IMR90_Dixon2012, IMR90_Jin2013, IMR90_Rao2014, KBM7_Rao2014, NHEK_Rao2014, Neuronal_progenitor_Dixon2015, Ovary_Schmitt2016, Pancreas_Schmitt2016, Psoas_Schmitt2016, Right_Ventricle_Schmitt2016, SK-N-MC_ENCODE2012, Sm…	1.00, 0.50, 1.00, 0.26, 1.00, 0.33, 0.12, 2.00, 0.50, 0.33, 1.00, 0.20, 1.00, 1.50, 1.00, 0.25, 0.33, 2.00, 1.00, 1.00, 0.50, 1.00, 1.50, 3.00	22.3359	TRUE	1978	0.33	Liver	278.3	Whole_Blood	0.05
rs904092	4	100214163	ADH1A	ENSG00000187758.3	4	100197524	100212185	Heart_Left_Ventricle	2.07991e-07	0.00260265	0.457501	Bladder_Schmitt2016, Brain_astrocyte_ENCODE2012, Cortical_plate_neurons_Won2016, GM12878_Rao2014, Germinal_zone_neurons_Won2016, HMEC_Rao2014, HeLa_Rao2014, Hippocampus_Schmitt2016, IMR90_Dixon2012, IMR90_Jin2013, IMR90_Rao2014, KBM7_Rao2014, NHEK_Rao2014, Neuronal_progenitor_Dixon2015, Ovary_Schmitt2016, Pancreas_Schmitt2016, Psoas_Schmitt2016, Right_Ventricle_Schmitt2016, SK-N-MC_ENCODE2012, Sm…	1.00, 0.50, 1.00, 0.26, 1.00, 0.33, 0.12, 2.00, 0.50, 0.33, 1.00, 0.20, 1.00, 1.50, 1.00, 0.25, 0.33, 2.00, 1.00, 1.00, 0.50, 1.00, 1.50, 3.00	22.3359	TRUE	1978	0.08	Liver	278.3	Whole_Blood	0.05
rs904092	4	100214163	ADH1A	ENSG00000187758.3	4	100197524	100212185	Lung	6.91105e-19	8.64801e-14	0.647553	Bladder_Schmitt2016, Brain_astrocyte_ENCODE2012, Cortical_plate_neurons_Won2016, GM12878_Rao2014, Germinal_zone_neurons_Won2016, HMEC_Rao2014, HeLa_Rao2014, Hippocampus_Schmitt2016, IMR90_Dixon2012, IMR90_Jin2013, IMR90_Rao2014, KBM7_Rao2014, NHEK_Rao2014, Neuronal_progenitor_Dixon2015, Ovary_Schmitt2016, Pancreas_Schmitt2016, Psoas_Schmitt2016, Right_Ventricle_Schmitt2016, SK-N-MC_ENCODE2012, Sm…	1.00, 0.50, 1.00, 0.26, 1.00, 0.33, 0.12, 2.00, 0.50, 0.33, 1.00, 0.20, 1.00, 1.50, 1.00, 0.25, 0.33, 2.00, 1.00, 1.00, 0.50, 1.00, 1.50, 3.00	22.3359	TRUE	1978	1.12	Liver	278.3	Whole_Blood	0.05
rs904092	4	100214163	ADH1A	ENSG00000187758.3	4	100197524	100212185	Nerve_Tibial	1.65561e-07	0.0021622	0.3728	Bladder_Schmitt2016, Brain_astrocyte_ENCODE2012, Cortical_plate_neurons_Won2016, GM12878_Rao2014, Germinal_zone_neurons_Won2016, HMEC_Rao2014, HeLa_Rao2014, Hippocampus_Schmitt2016, IMR90_Dixon2012, IMR90_Jin2013, IMR90_Rao2014, KBM7_Rao2014, NHEK_Rao2014, Neuronal_progenitor_Dixon2015, Ovary_Schmitt2016, Pancreas_Schmitt2016, Psoas_Schmitt2016, Right_Ventricle_Schmitt2016, SK-N-MC_ENCODE2012, Sm…	1.00, 0.50, 1.00, 0.26, 1.00, 0.33, 0.12, 2.00, 0.50, 0.33, 1.00, 0.20, 1.00, 1.50, 1.00, 0.25, 0.33, 2.00, 1.00, 1.00, 0.50, 1.00, 1.50, 3.00	22.3359	TRUE	1978	1.48	Liver	278.3	Whole_Blood	0.05
rs904092	4	100214163	ADH1A	ENSG00000187758.3	4	100197524	100212185	Skin_Not_Sun_Exposed_Suprapubic	1.71273e-06	0.0171817	0.344342	Bladder_Schmitt2016, Brain_astrocyte_ENCODE2012, Cortical_plate_neurons_Won2016, GM12878_Rao2014, Germinal_zone_neurons_Won2016, HMEC_Rao2014, HeLa_Rao2014, Hippocampus_Schmitt2016, IMR90_Dixon2012, IMR90_Jin2013, IMR90_Rao2014, KBM7_Rao2014, NHEK_Rao2014, Neuronal_progenitor_Dixon2015, Ovary_Schmitt2016, Pancreas_Schmitt2016, Psoas_Schmitt2016, Right_Ventricle_Schmitt2016, SK-N-MC_ENCODE2012, Sm…	1.00, 0.50, 1.00, 0.26, 1.00, 0.33, 0.12, 2.00, 0.50, 0.33, 1.00, 0.20, 1.00, 1.50, 1.00, 0.25, 0.33, 2.00, 1.00, 1.00, 0.50, 1.00, 1.50, 3.00	22.3359	TRUE	1978	0.26	Liver	278.3	Whole_Blood	0.05
rs904092	4	100214163	ADH1A	ENSG00000187758.3	4	100197524	100212185	Skin_Sun_Exposed_Lower_leg	2.99671e-14	1.9791e-09	0.456629	Bladder_Schmitt2016, Brain_astrocyte_ENCODE2012, Cortical_plate_neurons_Won2016, GM12878_Rao2014, Germinal_zone_neurons_Won2016, HMEC_Rao2014, HeLa_Rao2014, Hippocampus_Schmitt2016, IMR90_Dixon2012, IMR90_Jin2013, IMR90_Rao2014, KBM7_Rao2014, NHEK_Rao2014, Neuronal_progenitor_Dixon2015, Ovary_Schmitt2016, Pancreas_Schmitt2016, Psoas_Schmitt2016, Right_Ventricle_Schmitt2016, SK-N-MC_ENCODE2012, Sm…	1.00, 0.50, 1.00, 0.26, 1.00, 0.33, 0.12, 2.00, 0.50, 0.33, 1.00, 0.20, 1.00, 1.50, 1.00, 0.25, 0.33, 2.00, 1.00, 1.00, 0.50, 1.00, 1.50, 3.00	22.3359	TRUE	1978	0.36	Liver	278.3	Whole_Blood	0.05
rs904092	4	100214163	ADH1A	ENSG00000187758.3	4	100197524	100212185	Small_Intestine_Terminal_Ileum	1.35254e-08	0.000255215	0.739577	Bladder_Schmitt2016, Brain_astrocyte_ENCODE2012, Cortical_plate_neurons_Won2016, GM12878_Rao2014, Germinal_zone_neurons_Won2016, HMEC_Rao2014, HeLa_Rao2014, Hippocampus_Schmitt2016, IMR90_Dixon2012, IMR90_Jin2013, IMR90_Rao2014, KBM7_Rao2014, NHEK_Rao2014, Neuronal_progenitor_Dixon2015, Ovary_Schmitt2016, Pancreas_Schmitt2016, Psoas_Schmitt2016, Right_Ventricle_Schmitt2016, SK-N-MC_ENCODE2012, Sm…	1.00, 0.50, 1.00, 0.26, 1.00, 0.33, 0.12, 2.00, 0.50, 0.33, 1.00, 0.20, 1.00, 1.50, 1.00, 0.25, 0.33, 2.00, 1.00, 1.00, 0.50, 1.00, 1.50, 3.00	22.3359	TRUE	1978	0.61	Liver	278.3	Whole_Blood	0.05
rs904092	4	100214163	ADH1A	ENSG00000187758.3	4	100197524	100212185	Thyroid	1.60691e-09	3.97966e-05	0.44361	Bladder_Schmitt2016, Brain_astrocyte_ENCODE2012, Cortical_plate_neurons_Won2016, GM12878_Rao2014, Germinal_zone_neurons_Won2016, HMEC_Rao2014, HeLa_Rao2014, Hippocampus_Schmitt2016, IMR90_Dixon2012, IMR90_Jin2013, IMR90_Rao2014, KBM7_Rao2014, NHEK_Rao2014, Neuronal_progenitor_Dixon2015, Ovary_Schmitt2016, Pancreas_Schmitt2016, Psoas_Schmitt2016, Right_Ventricle_Schmitt2016, SK-N-MC_ENCODE2012, Sm…	1.00, 0.50, 1.00, 0.26, 1.00, 0.33, 0.12, 2.00, 0.50, 0.33, 1.00, 0.20, 1.00, 1.50, 1.00, 0.25, 0.33, 2.00, 1.00, 1.00, 0.50, 1.00, 1.50, 3.00	22.3359	TRUE	1978	0.32	Liver	278.3	Whole_Blood	0.05
rs1789891	4	100250418	ADH1A	ENSG00000187758.3	4	100197524	100212185	Adipose_Subcutaneous	7.03824e-09	0.000141811	-0.341582	Bladder_Schmitt2016, Brain_astrocyte_ENCODE2012, Cortical_plate_neurons_Won2016, GM12878_Rao2014, Germinal_zone_neurons_Won2016, HMEC_Rao2014, HeLa_Rao2014, Hippocampus_Schmitt2016, IMR90_Dixon2012, IMR90_Jin2013, IMR90_Rao2014, K562_Rao2014, KBM7_Rao2014, NHEK_Rao2014, Neuronal_progenitor_Dixon2015, SK-N-MC_ENCODE2012, Spleen_Schmitt2016, hESC_Dixon2012, hESC_Jin2013	0.50, 1.50, 0.33, 0.52, 0.33, 0.17, 0.50, 1.00, 0.50, 0.33, 0.86, 0.33, 0.20, 0.67, 0.50, 0.50, 1.00, 1.00, 2.00	12.7455	TRUE	38233	2.79	Liver	278.3	Whole_Blood	0.05
rs1789891	4	100250418	ADH1A	ENSG00000187758.3	4	100197524	100212185	Artery_Aorta	1.30655e-07	0.00176498	-0.484197	Bladder_Schmitt2016, Brain_astrocyte_ENCODE2012, Cortical_plate_neurons_Won2016, GM12878_Rao2014, Germinal_zone_neurons_Won2016, HMEC_Rao2014, HeLa_Rao2014, Hippocampus_Schmitt2016, IMR90_Dixon2012, IMR90_Jin2013, IMR90_Rao2014, K562_Rao2014, KBM7_Rao2014, NHEK_Rao2014, Neuronal_progenitor_Dixon2015, SK-N-MC_ENCODE2012, Spleen_Schmitt2016, hESC_Dixon2012, hESC_Jin2013	0.50, 1.50, 0.33, 0.52, 0.33, 0.17, 0.50, 1.00, 0.50, 0.33, 0.86, 0.33, 0.20, 0.67, 0.50, 0.50, 1.00, 1.00, 2.00	12.7455	TRUE	38233	1.87	Liver	278.3	Whole_Blood	0.05
rs1826907	4	100301125	ADH1A	ENSG00000187758.3	4	100197524	100212185	Cells_Transformed_fibroblasts	5.71763e-08	0.000900255	-0.271817	Adrenal_Schmitt2016, Brain_astrocyte_ENCODE2012, Brain_microvascular_endothelial_cell_ENCODE2012, Cortical_plate_neurons_Won2016, Germinal_zone_neurons_Won2016, HMEC_Rao2014, HUVEC_Rao2014, HeLa_Rao2014, IMR90_Jin2013, IMR90_Rao2014, K562_Rao2014, Neuronal_progenitor_Dixon2015, Right_Ventricle_Schmitt2016, hESC_Dixon2012, hESC_Jin2013	1.00, 1.00, 0.50, 0.33, 0.67, 0.17, 0.33, 0.12, 0.17, 0.14, 0.33, 1.00, 1.00, 1.00, 2.00	9.7679	TRUE	88940	0.53	Liver	278.3	Whole_Blood	0.05
rs1826907	4	100301125	ADH1B	ENSG00000196616.8	4	100226121	100242558	Adipose_Subcutaneous	1.14912e-07	0.00159771	-0.173671	Brain_astrocyte_ENCODE2012, Cortical_plate_neurons_Won2016, GM12878_Rao2014, Germinal_zone_neurons_Won2016, HMEC_Rao2014, IMR90_Dixon2012, IMR90_Jin2013, IMR90_Rao2014, K562_Rao2014, Right_Ventricle_Schmitt2016, Spleen_Schmitt2016, hESC_Dixon2012, hESC_Jin2013	0.50, 0.67, 0.13, 0.67, 0.17, 1.00, 0.33, 0.14, 0.17, 2.00, 0.50, 1.50, 3.00	10.7733	TRUE	58567	1302	Adipose_Subcutaneous	1302	Cells_EBV-transformed_lymphocytes	0.61
rs1826907	4	100301125	ADH1B	ENSG00000196616.8	4	100226121	100242558	Artery_Aorta	2.69524e-06	0.0253282	-0.29559	Brain_astrocyte_ENCODE2012, Cortical_plate_neurons_Won2016, GM12878_Rao2014, Germinal_zone_neurons_Won2016, HMEC_Rao2014, IMR90_Dixon2012, IMR90_Jin2013, IMR90_Rao2014, K562_Rao2014, Right_Ventricle_Schmitt2016, Spleen_Schmitt2016, hESC_Dixon2012, hESC_Jin2013	0.50, 0.67, 0.13, 0.67, 0.17, 1.00, 0.33, 0.14, 0.17, 2.00, 0.50, 1.50, 3.00	10.7733	TRUE	58567	572.7	Adipose_Subcutaneous	1302	Cells_EBV-transformed_lymphocytes	0.61
rs1826907	4	100301125	ADH1B	ENSG00000196616.8	4	100226121	100242558	Artery_Tibial	2.74783e-13	1.34247e-08	-0.298136	Brain_astrocyte_ENCODE2012, Cortical_plate_neurons_Won2016, GM12878_Rao2014, Germinal_zone_neurons_Won2016, HMEC_Rao2014, IMR90_Dixon2012, IMR90_Jin2013, IMR90_Rao2014, K562_Rao2014, Right_Ventricle_Schmitt2016, Spleen_Schmitt2016, hESC_Dixon2012, hESC_Jin2013	0.50, 0.67, 0.13, 0.67, 0.17, 1.00, 0.33, 0.14, 0.17, 2.00, 0.50, 1.50, 3.00	10.7733	TRUE	58567	368.5	Adipose_Subcutaneous	1302	Cells_EBV-transformed_lymphocytes	0.61
rs1826907	4	100301125	ADH1B	ENSG00000196616.8	4	100226121	100242558	Cells_Transformed_fibroblasts	2.97059e-08	0.000515523	-0.165769	Brain_astrocyte_ENCODE2012, Cortical_plate_neurons_Won2016, GM12878_Rao2014, Germinal_zone_neurons_Won2016, HMEC_Rao2014, IMR90_Dixon2012, IMR90_Jin2013, IMR90_Rao2014, K562_Rao2014, Right_Ventricle_Schmitt2016, Spleen_Schmitt2016, hESC_Dixon2012, hESC_Jin2013	0.50, 0.67, 0.13, 0.67, 0.17, 1.00, 0.33, 0.14, 0.17, 2.00, 0.50, 1.50, 3.00	10.7733	TRUE	58567	117.8	Adipose_Subcutaneous	1302	Cells_EBV-transformed_lymphocytes	0.61
rs1826907	4	100301125	ADH1B	ENSG00000196616.8	4	100226121	100242558	Muscle_Skeletal	4.32622e-06	0.0374026	-0.240146	Brain_astrocyte_ENCODE2012, Cortical_plate_neurons_Won2016, GM12878_Rao2014, Germinal_zone_neurons_Won2016, HMEC_Rao2014, IMR90_Dixon2012, IMR90_Jin2013, IMR90_Rao2014, K562_Rao2014, Right_Ventricle_Schmitt2016, Spleen_Schmitt2016, hESC_Dixon2012, hESC_Jin2013	0.50, 0.67, 0.13, 0.67, 0.17, 1.00, 0.33, 0.14, 0.17, 2.00, 0.50, 1.50, 3.00	10.7733	TRUE	58567	23.04	Adipose_Subcutaneous	1302	Cells_EBV-transformed_lymphocytes	0.61
rs1826907	4	100301125	ADH1B	ENSG00000196616.8	4	100226121	100242558	Nerve_Tibial	6.12599e-14	3.65876e-09	-0.3007	Brain_astrocyte_ENCODE2012, Cortical_plate_neurons_Won2016, GM12878_Rao2014, Germinal_zone_neurons_Won2016, HMEC_Rao2014, IMR90_Dixon2012, IMR90_Jin2013, IMR90_Rao2014, K562_Rao2014, Right_Ventricle_Schmitt2016, Spleen_Schmitt2016, hESC_Dixon2012, hESC_Jin2013	0.50, 0.67, 0.13, 0.67, 0.17, 1.00, 0.33, 0.14, 0.17, 2.00, 0.50, 1.50, 3.00	10.7733	TRUE	58567	451.65	Adipose_Subcutaneous	1302	Cells_EBV-transformed_lymphocytes	0.61
rs1826907	4	100301125	ADH1B	ENSG00000196616.8	4	100226121	100242558	Thyroid	8.9977e-07	0.00981299	-0.216931	Brain_astrocyte_ENCODE2012, Cortical_plate_neurons_Won2016, GM12878_Rao2014, Germinal_zone_neurons_Won2016, HMEC_Rao2014, IMR90_Dixon2012, IMR90_Jin2013, IMR90_Rao2014, K562_Rao2014, Right_Ventricle_Schmitt2016, Spleen_Schmitt2016, hESC_Dixon2012, hESC_Jin2013	0.50, 0.67, 0.13, 0.67, 0.17, 1.00, 0.33, 0.14, 0.17, 2.00, 0.50, 1.50, 3.00	10.7733	TRUE	58567	100.65	Adipose_Subcutaneous	1302	Cells_EBV-transformed_lymphocytes	0.61
rs9307239	4	100246936	ADH1C	ENSG00000248144.1	4	100257649	100274184	Lung	3.73114e-06	0.0332243	0.215712	Brain_astrocyte_ENCODE2012, Brain_microvascular_endothelial_cell_ENCODE2012, Cortical_plate_neurons_Won2016, GM12878_Rao2014, Germinal_zone_neurons_Won2016, HMEC_Rao2014, IMR90_Dixon2012, IMR90_Jin2013, IMR90_Rao2014, K562_Rao2014, Lung_Schmitt2016, Neuronal_progenitor_Dixon2015, Ovary_Schmitt2016, Pancreas_Schmitt2016, Psoas_Schmitt2016, Right_Ventricle_Schmitt2016, SK-N-MC_ENCODE2012, Spleen_Sc…	1.50, 0.50, 1.00, 0.13, 1.00, 0.17, 1.50, 0.50, 0.43, 0.33, 1.00, 1.00, 1.00, 0.25, 0.33, 2.00, 0.50, 0.50, 1.50, 3.00	18.1423	TRUE	10713	3.48	Liver	248.2	Brain_Frontal_Cortex_BA9	0.05
rs12639833	4	100267371	ADH1C	ENSG00000248144.1	4	100257649	100274184	Adipose_Subcutaneous	1.60321e-07	0.00212943	0.252053	Adrenal_Schmitt2016, Bladder_Schmitt2016, Brain_astrocyte_ENCODE2012, Brain_microvascular_endothelial_cell_ENCODE2012, Brain_vascular_pericyte_ENCODE2012, Cortical_plate_neurons_Won2016, Dorsolateral_Prefrontal_Cortex_Schmitt2016, GM12878_Rao2014, Germinal_zone_neurons_Won2016, HMEC_Rao2014, HUVEC_Rao2014, HeLa_Rao2014, Hippocampus_Schmitt2016, IMR90_Dixon2012, IMR90_Jin2013, IMR90_Rao2014, K562_…	3.00, 1.50, 1.50, 1.50, 3.00, 1.00, 3.00, 1.00, 1.00, 1.17, 3.33, 1.12, 3.00, 1.50, 0.50, 2.57, 2.17, 1.80, 1.50, 5.00, 1.50, 3.00, 0.75, 1.00, 3.00, 1.50, 3.00, 1.00, 1.50, 1.50, 3.00	60.9131	TRUE	0	13.74	Liver	248.2	Brain_Frontal_Cortex_BA9	0.05
rs12639833	4	100267371	ADH1C	ENSG00000248144.1	4	100257649	100274184	Brain_Caudate_basal_ganglia	5.40935e-07	0.006213	0.631764	Adrenal_Schmitt2016, Bladder_Schmitt2016, Brain_astrocyte_ENCODE2012, Brain_microvascular_endothelial_cell_ENCODE2012, Brain_vascular_pericyte_ENCODE2012, Cortical_plate_neurons_Won2016, Dorsolateral_Prefrontal_Cortex_Schmitt2016, GM12878_Rao2014, Germinal_zone_neurons_Won2016, HMEC_Rao2014, HUVEC_Rao2014, HeLa_Rao2014, Hippocampus_Schmitt2016, IMR90_Dixon2012, IMR90_Jin2013, IMR90_Rao2014, K562_…	3.00, 1.50, 1.50, 1.50, 3.00, 1.00, 3.00, 1.00, 1.00, 1.17, 3.33, 1.12, 3.00, 1.50, 0.50, 2.57, 2.17, 1.80, 1.50, 5.00, 1.50, 3.00, 0.75, 1.00, 3.00, 1.50, 3.00, 1.00, 1.50, 1.50, 3.00	60.9131	TRUE	0	0.05	Liver	248.2	Brain_Frontal_Cortex_BA9	0.05
rs12639833	4	100267371	ADH1C	ENSG00000248144.1	4	100257649	100274184	Esophagus_Mucosa	2.00784e-12	7.95617e-08	0.371353	Adrenal_Schmitt2016, Bladder_Schmitt2016, Brain_astrocyte_ENCODE2012, Brain_microvascular_endothelial_cell_ENCODE2012, Brain_vascular_pericyte_ENCODE2012, Cortical_plate_neurons_Won2016, Dorsolateral_Prefrontal_Cortex_Schmitt2016, GM12878_Rao2014, Germinal_zone_neurons_Won2016, HMEC_Rao2014, HUVEC_Rao2014, HeLa_Rao2014, Hippocampus_Schmitt2016, IMR90_Dixon2012, IMR90_Jin2013, IMR90_Rao2014, K562_…	3.00, 1.50, 1.50, 1.50, 3.00, 1.00, 3.00, 1.00, 1.00, 1.17, 3.33, 1.12, 3.00, 1.50, 0.50, 2.57, 2.17, 1.80, 1.50, 5.00, 1.50, 3.00, 0.75, 1.00, 3.00, 1.50, 3.00, 1.00, 1.50, 1.50, 3.00	60.9131	TRUE	0	3.19	Liver	248.2	Brain_Frontal_Cortex_BA9	0.05
rs12639833	4	100267371	ADH1C	ENSG00000248144.1	4	100257649	100274184	Heart_Atrial_Appendage	4.83485e-06	0.0412007	0.327749	Adrenal_Schmitt2016, Bladder_Schmitt2016, Brain_astrocyte_ENCODE2012, Brain_microvascular_endothelial_cell_ENCODE2012, Brain_vascular_pericyte_ENCODE2012, Cortical_plate_neurons_Won2016, Dorsolateral_Prefrontal_Cortex_Schmitt2016, GM12878_Rao2014, Germinal_zone_neurons_Won2016, HMEC_Rao2014, HUVEC_Rao2014, HeLa_Rao2014, Hippocampus_Schmitt2016, IMR90_Dixon2012, IMR90_Jin2013, IMR90_Rao2014, K562_…	3.00, 1.50, 1.50, 1.50, 3.00, 1.00, 3.00, 1.00, 1.00, 1.17, 3.33, 1.12, 3.00, 1.50, 0.50, 2.57, 2.17, 1.80, 1.50, 5.00, 1.50, 3.00, 0.75, 1.00, 3.00, 1.50, 3.00, 1.00, 1.50, 1.50, 3.00	60.9131	TRUE	0	2.2	Liver	248.2	Brain_Frontal_Cortex_BA9	0.05
rs12639833	4	100267371	ADH1C	ENSG00000248144.1	4	100257649	100274184	Lung	7.78234e-11	2.46703e-06	0.335961	Adrenal_Schmitt2016, Bladder_Schmitt2016, Brain_astrocyte_ENCODE2012, Brain_microvascular_endothelial_cell_ENCODE2012, Brain_vascular_pericyte_ENCODE2012, Cortical_plate_neurons_Won2016, Dorsolateral_Prefrontal_Cortex_Schmitt2016, GM12878_Rao2014, Germinal_zone_neurons_Won2016, HMEC_Rao2014, HUVEC_Rao2014, HeLa_Rao2014, Hippocampus_Schmitt2016, IMR90_Dixon2012, IMR90_Jin2013, IMR90_Rao2014, K562_…	3.00, 1.50, 1.50, 1.50, 3.00, 1.00, 3.00, 1.00, 1.00, 1.17, 3.33, 1.12, 3.00, 1.50, 0.50, 2.57, 2.17, 1.80, 1.50, 5.00, 1.50, 3.00, 0.75, 1.00, 3.00, 1.50, 3.00, 1.00, 1.50, 1.50, 3.00	60.9131	TRUE	0	3.48	Liver	248.2	Brain_Frontal_Cortex_BA9	0.05
rs12639833	4	100267371	ADH1C	ENSG00000248144.1	4	100257649	100274184	Pancreas	5.81299e-09	0.000120179	0.529898	Adrenal_Schmitt2016, Bladder_Schmitt2016, Brain_astrocyte_ENCODE2012, Brain_microvascular_endothelial_cell_ENCODE2012, Brain_vascular_pericyte_ENCODE2012, Cortical_plate_neurons_Won2016, Dorsolateral_Prefrontal_Cortex_Schmitt2016, GM12878_Rao2014, Germinal_zone_neurons_Won2016, HMEC_Rao2014, HUVEC_Rao2014, HeLa_Rao2014, Hippocampus_Schmitt2016, IMR90_Dixon2012, IMR90_Jin2013, IMR90_Rao2014, K562_…	3.00, 1.50, 1.50, 1.50, 3.00, 1.00, 3.00, 1.00, 1.00, 1.17, 3.33, 1.12, 3.00, 1.50, 0.50, 2.57, 2.17, 1.80, 1.50, 5.00, 1.50, 3.00, 0.75, 1.00, 3.00, 1.50, 3.00, 1.00, 1.50, 1.50, 3.00	60.9131	TRUE	0	6	Liver	248.2	Brain_Frontal_Cortex_BA9	0.05
rs12639833	4	100267371	ADH1C	ENSG00000248144.1	4	100257649	100274184	Skin_Sun_Exposed_Lower_leg	4.32251e-06	0.0374026	0.233239	Adrenal_Schmitt2016, Bladder_Schmitt2016, Brain_astrocyte_ENCODE2012, Brain_microvascular_endothelial_cell_ENCODE2012, Brain_vascular_pericyte_ENCODE2012, Cortical_plate_neurons_Won2016, Dorsolateral_Prefrontal_Cortex_Schmitt2016, GM12878_Rao2014, Germinal_zone_neurons_Won2016, HMEC_Rao2014, HUVEC_Rao2014, HeLa_Rao2014, Hippocampus_Schmitt2016, IMR90_Dixon2012, IMR90_Jin2013, IMR90_Rao2014, K562_…	3.00, 1.50, 1.50, 1.50, 3.00, 1.00, 3.00, 1.00, 1.00, 1.17, 3.33, 1.12, 3.00, 1.50, 0.50, 2.57, 2.17, 1.80, 1.50, 5.00, 1.50, 3.00, 0.75, 1.00, 3.00, 1.50, 3.00, 1.00, 1.50, 1.50, 3.00	60.9131	TRUE	0	0.69	Liver	248.2	Brain_Frontal_Cortex_BA9	0.05
rs12639833	4	100267371	ADH1C	ENSG00000248144.1	4	100257649	100274184	Spleen	8.81656e-08	0.00130197	0.588336	Adrenal_Schmitt2016, Bladder_Schmitt2016, Brain_astrocyte_ENCODE2012, Brain_microvascular_endothelial_cell_ENCODE2012, Brain_vascular_pericyte_ENCODE2012, Cortical_plate_neurons_Won2016, Dorsolateral_Prefrontal_Cortex_Schmitt2016, GM12878_Rao2014, Germinal_zone_neurons_Won2016, HMEC_Rao2014, HUVEC_Rao2014, HeLa_Rao2014, Hippocampus_Schmitt2016, IMR90_Dixon2012, IMR90_Jin2013, IMR90_Rao2014, K562_…	3.00, 1.50, 1.50, 1.50, 3.00, 1.00, 3.00, 1.00, 1.00, 1.17, 3.33, 1.12, 3.00, 1.50, 0.50, 2.57, 2.17, 1.80, 1.50, 5.00, 1.50, 3.00, 0.75, 1.00, 3.00, 1.50, 3.00, 1.00, 1.50, 1.50, 3.00	60.9131	TRUE	0	0.57	Liver	248.2	Brain_Frontal_Cortex_BA9	0.05
rs1789891	4	100250418	ADH1C	ENSG00000248144.1	4	100257649	100274184	Adipose_Subcutaneous	5.49904e-08	0.00087161	-0.321273	Adrenal_Schmitt2016, Bladder_Schmitt2016, Brain_astrocyte_ENCODE2012, Brain_microvascular_endothelial_cell_ENCODE2012, Brain_vascular_pericyte_ENCODE2012, Cortical_plate_neurons_Won2016, Dorsolateral_Prefrontal_Cortex_Schmitt2016, GM12878_Rao2014, Germinal_zone_neurons_Won2016, HUVEC_Rao2014, HeLa_Rao2014, Hippocampus_Schmitt2016, IMR90_Dixon2012, IMR90_Jin2013, IMR90_Rao2014, K562_Rao2014, KBM7_…	2.00, 0.50, 1.00, 0.50, 1.00, 1.00, 2.00, 0.78, 1.00, 1.33, 0.38, 2.00, 1.50, 0.50, 1.57, 1.00, 1.00, 0.50, 3.33, 1.50, 1.00, 0.25, 0.33, 2.00, 0.50, 2.00, 0.50, 1.00, 1.50, 3.00	36.479	TRUE	7231	13.74	Liver	248.2	Brain_Frontal_Cortex_BA9	0.05
rs1789891	4	100250418	ADH1C	ENSG00000248144.1	4	100257649	100274184	Artery_Tibial	6.90575e-07	0.00763657	-0.279006	Adrenal_Schmitt2016, Bladder_Schmitt2016, Brain_astrocyte_ENCODE2012, Brain_microvascular_endothelial_cell_ENCODE2012, Brain_vascular_pericyte_ENCODE2012, Cortical_plate_neurons_Won2016, Dorsolateral_Prefrontal_Cortex_Schmitt2016, GM12878_Rao2014, Germinal_zone_neurons_Won2016, HUVEC_Rao2014, HeLa_Rao2014, Hippocampus_Schmitt2016, IMR90_Dixon2012, IMR90_Jin2013, IMR90_Rao2014, K562_Rao2014, KBM7_…	2.00, 0.50, 1.00, 0.50, 1.00, 1.00, 2.00, 0.78, 1.00, 1.33, 0.38, 2.00, 1.50, 0.50, 1.57, 1.00, 1.00, 0.50, 3.33, 1.50, 1.00, 0.25, 0.33, 2.00, 0.50, 2.00, 0.50, 1.00, 1.50, 3.00	36.479	TRUE	7231	2.92	Liver	248.2	Brain_Frontal_Cortex_BA9	0.05
rs1789891	4	100250418	ADH1C	ENSG00000248144.1	4	100257649	100274184	Esophagus_Mucosa	2.59363e-06	0.0245674	-0.285488	Adrenal_Schmitt2016, Bladder_Schmitt2016, Brain_astrocyte_ENCODE2012, Brain_microvascular_endothelial_cell_ENCODE2012, Brain_vascular_pericyte_ENCODE2012, Cortical_plate_neurons_Won2016, Dorsolateral_Prefrontal_Cortex_Schmitt2016, GM12878_Rao2014, Germinal_zone_neurons_Won2016, HUVEC_Rao2014, HeLa_Rao2014, Hippocampus_Schmitt2016, IMR90_Dixon2012, IMR90_Jin2013, IMR90_Rao2014, K562_Rao2014, KBM7_…	2.00, 0.50, 1.00, 0.50, 1.00, 1.00, 2.00, 0.78, 1.00, 1.33, 0.38, 2.00, 1.50, 0.50, 1.57, 1.00, 1.00, 0.50, 3.33, 1.50, 1.00, 0.25, 0.33, 2.00, 0.50, 2.00, 0.50, 1.00, 1.50, 3.00	36.479	TRUE	7231	3.19	Liver	248.2	Brain_Frontal_Cortex_BA9	0.05
rs1789891	4	100250418	ADH1C	ENSG00000248144.1	4	100257649	100274184	Heart_Atrial_Appendage	7.15458e-09	0.000142943	-0.501226	Adrenal_Schmitt2016, Bladder_Schmitt2016, Brain_astrocyte_ENCODE2012, Brain_microvascular_endothelial_cell_ENCODE2012, Brain_vascular_pericyte_ENCODE2012, Cortical_plate_neurons_Won2016, Dorsolateral_Prefrontal_Cortex_Schmitt2016, GM12878_Rao2014, Germinal_zone_neurons_Won2016, HUVEC_Rao2014, HeLa_Rao2014, Hippocampus_Schmitt2016, IMR90_Dixon2012, IMR90_Jin2013, IMR90_Rao2014, K562_Rao2014, KBM7_…	2.00, 0.50, 1.00, 0.50, 1.00, 1.00, 2.00, 0.78, 1.00, 1.33, 0.38, 2.00, 1.50, 0.50, 1.57, 1.00, 1.00, 0.50, 3.33, 1.50, 1.00, 0.25, 0.33, 2.00, 0.50, 2.00, 0.50, 1.00, 1.50, 3.00	36.479	TRUE	7231	2.2	Liver	248.2	Brain_Frontal_Cortex_BA9	0.05
rs1789891	4	100250418	ADH1C	ENSG00000248144.1	4	100257649	100274184	Nerve_Tibial	3.6369e-06	0.0326296	-0.297053	Adrenal_Schmitt2016, Bladder_Schmitt2016, Brain_astrocyte_ENCODE2012, Brain_microvascular_endothelial_cell_ENCODE2012, Brain_vascular_pericyte_ENCODE2012, Cortical_plate_neurons_Won2016, Dorsolateral_Prefrontal_Cortex_Schmitt2016, GM12878_Rao2014, Germinal_zone_neurons_Won2016, HUVEC_Rao2014, HeLa_Rao2014, Hippocampus_Schmitt2016, IMR90_Dixon2012, IMR90_Jin2013, IMR90_Rao2014, K562_Rao2014, KBM7_…	2.00, 0.50, 1.00, 0.50, 1.00, 1.00, 2.00, 0.78, 1.00, 1.33, 0.38, 2.00, 1.50, 0.50, 1.57, 1.00, 1.00, 0.50, 3.33, 1.50, 1.00, 0.25, 0.33, 2.00, 0.50, 2.00, 0.50, 1.00, 1.50, 3.00	36.479	TRUE	7231	59.86	Liver	248.2	Brain_Frontal_Cortex_BA9	0.05
rs2173201	4	100250969	ADH1C	ENSG00000248144.1	4	100257649	100274184	Adipose_Subcutaneous	1.56744e-07	0.00209361	0.252343	Adrenal_Schmitt2016, Bladder_Schmitt2016, Brain_astrocyte_ENCODE2012, Brain_microvascular_endothelial_cell_ENCODE2012, Brain_vascular_pericyte_ENCODE2012, Cortical_plate_neurons_Won2016, Dorsolateral_Prefrontal_Cortex_Schmitt2016, GM12878_Rao2014, Germinal_zone_neurons_Won2016, HeLa_Rao2014, Hippocampus_Schmitt2016, IMR90_Dixon2012, IMR90_Jin2013, IMR90_Rao2014, K562_Rao2014, Lung_Schmitt2016, NH…	2.00, 1.50, 1.50, 1.00, 2.00, 1.00, 2.00, 0.13, 1.00, 0.25, 2.00, 1.00, 0.50, 0.29, 0.17, 1.00, 0.33, 1.50, 2.00, 0.75, 0.67, 2.00, 1.00, 2.00, 1.00, 1.50, 1.50, 3.00	34.5828	TRUE	6680	13.74	Liver	248.2	Brain_Frontal_Cortex_BA9	0.05
rs2173201	4	100250969	ADH1C	ENSG00000248144.1	4	100257649	100274184	Brain_Caudate_basal_ganglia	3.28364e-07	0.00396292	0.633746	Adrenal_Schmitt2016, Bladder_Schmitt2016, Brain_astrocyte_ENCODE2012, Brain_microvascular_endothelial_cell_ENCODE2012, Brain_vascular_pericyte_ENCODE2012, Cortical_plate_neurons_Won2016, Dorsolateral_Prefrontal_Cortex_Schmitt2016, GM12878_Rao2014, Germinal_zone_neurons_Won2016, HeLa_Rao2014, Hippocampus_Schmitt2016, IMR90_Dixon2012, IMR90_Jin2013, IMR90_Rao2014, K562_Rao2014, Lung_Schmitt2016, NH…	2.00, 1.50, 1.50, 1.00, 2.00, 1.00, 2.00, 0.13, 1.00, 0.25, 2.00, 1.00, 0.50, 0.29, 0.17, 1.00, 0.33, 1.50, 2.00, 0.75, 0.67, 2.00, 1.00, 2.00, 1.00, 1.50, 1.50, 3.00	34.5828	TRUE	6680	0.05	Liver	248.2	Brain_Frontal_Cortex_BA9	0.05
rs2173201	4	100250969	ADH1C	ENSG00000248144.1	4	100257649	100274184	Esophagus_Mucosa	1.0277e-12	4.21273e-08	0.374675	Adrenal_Schmitt2016, Bladder_Schmitt2016, Brain_astrocyte_ENCODE2012, Brain_microvascular_endothelial_cell_ENCODE2012, Brain_vascular_pericyte_ENCODE2012, Cortical_plate_neurons_Won2016, Dorsolateral_Prefrontal_Cortex_Schmitt2016, GM12878_Rao2014, Germinal_zone_neurons_Won2016, HeLa_Rao2014, Hippocampus_Schmitt2016, IMR90_Dixon2012, IMR90_Jin2013, IMR90_Rao2014, K562_Rao2014, Lung_Schmitt2016, NH…	2.00, 1.50, 1.50, 1.00, 2.00, 1.00, 2.00, 0.13, 1.00, 0.25, 2.00, 1.00, 0.50, 0.29, 0.17, 1.00, 0.33, 1.50, 2.00, 0.75, 0.67, 2.00, 1.00, 2.00, 1.00, 1.50, 1.50, 3.00	34.5828	TRUE	6680	3.19	Liver	248.2	Brain_Frontal_Cortex_BA9	0.05
rs2173201	4	100250969	ADH1C	ENSG00000248144.1	4	100257649	100274184	Heart_Atrial_Appendage	3.2286e-06	0.029298	0.332326	Adrenal_Schmitt2016, Bladder_Schmitt2016, Brain_astrocyte_ENCODE2012, Brain_microvascular_endothelial_cell_ENCODE2012, Brain_vascular_pericyte_ENCODE2012, Cortical_plate_neurons_Won2016, Dorsolateral_Prefrontal_Cortex_Schmitt2016, GM12878_Rao2014, Germinal_zone_neurons_Won2016, HeLa_Rao2014, Hippocampus_Schmitt2016, IMR90_Dixon2012, IMR90_Jin2013, IMR90_Rao2014, K562_Rao2014, Lung_Schmitt2016, NH…	2.00, 1.50, 1.50, 1.00, 2.00, 1.00, 2.00, 0.13, 1.00, 0.25, 2.00, 1.00, 0.50, 0.29, 0.17, 1.00, 0.33, 1.50, 2.00, 0.75, 0.67, 2.00, 1.00, 2.00, 1.00, 1.50, 1.50, 3.00	34.5828	TRUE	6680	2.2	Liver	248.2	Brain_Frontal_Cortex_BA9	0.05
rs2173201	4	100250969	ADH1C	ENSG00000248144.1	4	100257649	100274184	Lung	4.23968e-11	1.46087e-06	0.33775	Adrenal_Schmitt2016, Bladder_Schmitt2016, Brain_astrocyte_ENCODE2012, Brain_microvascular_endothelial_cell_ENCODE2012, Brain_vascular_pericyte_ENCODE2012, Cortical_plate_neurons_Won2016, Dorsolateral_Prefrontal_Cortex_Schmitt2016, GM12878_Rao2014, Germinal_zone_neurons_Won2016, HeLa_Rao2014, Hippocampus_Schmitt2016, IMR90_Dixon2012, IMR90_Jin2013, IMR90_Rao2014, K562_Rao2014, Lung_Schmitt2016, NH…	2.00, 1.50, 1.50, 1.00, 2.00, 1.00, 2.00, 0.13, 1.00, 0.25, 2.00, 1.00, 0.50, 0.29, 0.17, 1.00, 0.33, 1.50, 2.00, 0.75, 0.67, 2.00, 1.00, 2.00, 1.00, 1.50, 1.50, 3.00	34.5828	TRUE	6680	3.48	Liver	248.2	Brain_Frontal_Cortex_BA9	0.05
rs2173201	4	100250969	ADH1C	ENSG00000248144.1	4	100257649	100274184	Pancreas	3.91344e-09	8.69563e-05	0.534372	Adrenal_Schmitt2016, Bladder_Schmitt2016, Brain_astrocyte_ENCODE2012, Brain_microvascular_endothelial_cell_ENCODE2012, Brain_vascular_pericyte_ENCODE2012, Cortical_plate_neurons_Won2016, Dorsolateral_Prefrontal_Cortex_Schmitt2016, GM12878_Rao2014, Germinal_zone_neurons_Won2016, HeLa_Rao2014, Hippocampus_Schmitt2016, IMR90_Dixon2012, IMR90_Jin2013, IMR90_Rao2014, K562_Rao2014, Lung_Schmitt2016, NH…	2.00, 1.50, 1.50, 1.00, 2.00, 1.00, 2.00, 0.13, 1.00, 0.25, 2.00, 1.00, 0.50, 0.29, 0.17, 1.00, 0.33, 1.50, 2.00, 0.75, 0.67, 2.00, 1.00, 2.00, 1.00, 1.50, 1.50, 3.00	34.5828	TRUE	6680	6	Liver	248.2	Brain_Frontal_Cortex_BA9	0.05
rs2173201	4	100250969	ADH1C	ENSG00000248144.1	4	100257649	100274184	Skin_Sun_Exposed_Lower_leg	2.99887e-06	0.0277428	0.235652	Adrenal_Schmitt2016, Bladder_Schmitt2016, Brain_astrocyte_ENCODE2012, Brain_microvascular_endothelial_cell_ENCODE2012, Brain_vascular_pericyte_ENCODE2012, Cortical_plate_neurons_Won2016, Dorsolateral_Prefrontal_Cortex_Schmitt2016, GM12878_Rao2014, Germinal_zone_neurons_Won2016, HeLa_Rao2014, Hippocampus_Schmitt2016, IMR90_Dixon2012, IMR90_Jin2013, IMR90_Rao2014, K562_Rao2014, Lung_Schmitt2016, NH…	2.00, 1.50, 1.50, 1.00, 2.00, 1.00, 2.00, 0.13, 1.00, 0.25, 2.00, 1.00, 0.50, 0.29, 0.17, 1.00, 0.33, 1.50, 2.00, 0.75, 0.67, 2.00, 1.00, 2.00, 1.00, 1.50, 1.50, 3.00	34.5828	TRUE	6680	0.69	Liver	248.2	Brain_Frontal_Cortex_BA9	0.05
rs2173201	4	100250969	ADH1C	ENSG00000248144.1	4	100257649	100274184	Spleen	2.6587e-07	0.0032752	0.571978	Adrenal_Schmitt2016, Bladder_Schmitt2016, Brain_astrocyte_ENCODE2012, Brain_microvascular_endothelial_cell_ENCODE2012, Brain_vascular_pericyte_ENCODE2012, Cortical_plate_neurons_Won2016, Dorsolateral_Prefrontal_Cortex_Schmitt2016, GM12878_Rao2014, Germinal_zone_neurons_Won2016, HeLa_Rao2014, Hippocampus_Schmitt2016, IMR90_Dixon2012, IMR90_Jin2013, IMR90_Rao2014, K562_Rao2014, Lung_Schmitt2016, NH…	2.00, 1.50, 1.50, 1.00, 2.00, 1.00, 2.00, 0.13, 1.00, 0.25, 2.00, 1.00, 0.50, 0.29, 0.17, 1.00, 0.33, 1.50, 2.00, 0.75, 0.67, 2.00, 1.00, 2.00, 1.00, 1.50, 1.50, 3.00	34.5828	TRUE	6680	0.57	Liver	248.2	Brain_Frontal_Cortex_BA9	0.05
rs1614972	4	100258154	ADH1C	ENSG00000248144.1	4	100257649	100274184	Adipose_Subcutaneous	3.27953e-08	0.00055269	0.255061	Adrenal_Schmitt2016, Bladder_Schmitt2016, Brain_astrocyte_ENCODE2012, Brain_microvascular_endothelial_cell_ENCODE2012, Brain_vascular_pericyte_ENCODE2012, Cortical_plate_neurons_Won2016, Dorsolateral_Prefrontal_Cortex_Schmitt2016, GM12878_Rao2014, Germinal_zone_neurons_Won2016, HMEC_Rao2014, HUVEC_Rao2014, HeLa_Rao2014, Hippocampus_Schmitt2016, IMR90_Dixon2012, IMR90_Jin2013, IMR90_Rao2014, K562_…	2.00, 1.50, 1.50, 1.00, 2.00, 1.00, 2.00, 0.74, 1.00, 0.67, 2.00, 0.88, 2.00, 1.00, 0.50, 2.29, 1.33, 1.40, 1.00, 1.67, 1.50, 2.00, 0.75, 0.67, 2.00, 1.00, 2.00, 1.00, 1.50, 1.50, 3.00	44.3832	TRUE	0	13.74	Liver	248.2	Brain_Frontal_Cortex_BA9	0.05
rs1614972	4	100258154	ADH1C	ENSG00000248144.1	4	100257649	100274184	Esophagus_Mucosa	2.90381e-08	0.000507639	0.284004	Adrenal_Schmitt2016, Bladder_Schmitt2016, Brain_astrocyte_ENCODE2012, Brain_microvascular_endothelial_cell_ENCODE2012, Brain_vascular_pericyte_ENCODE2012, Cortical_plate_neurons_Won2016, Dorsolateral_Prefrontal_Cortex_Schmitt2016, GM12878_Rao2014, Germinal_zone_neurons_Won2016, HMEC_Rao2014, HUVEC_Rao2014, HeLa_Rao2014, Hippocampus_Schmitt2016, IMR90_Dixon2012, IMR90_Jin2013, IMR90_Rao2014, K562_…	2.00, 1.50, 1.50, 1.00, 2.00, 1.00, 2.00, 0.74, 1.00, 0.67, 2.00, 0.88, 2.00, 1.00, 0.50, 2.29, 1.33, 1.40, 1.00, 1.67, 1.50, 2.00, 0.75, 0.67, 2.00, 1.00, 2.00, 1.00, 1.50, 1.50, 3.00	44.3832	TRUE	0	3.19	Liver	248.2	Brain_Frontal_Cortex_BA9	0.05
rs1614972	4	100258154	ADH1C	ENSG00000248144.1	4	100257649	100274184	Lung	5.1917e-09	0.000110209	0.289281	Adrenal_Schmitt2016, Bladder_Schmitt2016, Brain_astrocyte_ENCODE2012, Brain_microvascular_endothelial_cell_ENCODE2012, Brain_vascular_pericyte_ENCODE2012, Cortical_plate_neurons_Won2016, Dorsolateral_Prefrontal_Cortex_Schmitt2016, GM12878_Rao2014, Germinal_zone_neurons_Won2016, HMEC_Rao2014, HUVEC_Rao2014, HeLa_Rao2014, Hippocampus_Schmitt2016, IMR90_Dixon2012, IMR90_Jin2013, IMR90_Rao2014, K562_…	2.00, 1.50, 1.50, 1.00, 2.00, 1.00, 2.00, 0.74, 1.00, 0.67, 2.00, 0.88, 2.00, 1.00, 0.50, 2.29, 1.33, 1.40, 1.00, 1.67, 1.50, 2.00, 0.75, 0.67, 2.00, 1.00, 2.00, 1.00, 1.50, 1.50, 3.00	44.3832	TRUE	0	3.48	Liver	248.2	Brain_Frontal_Cortex_BA9	0.05
rs2241894	4	100266132	ADH1C	ENSG00000248144.1	4	100257649	100274184	Adipose_Subcutaneous	1.08488e-07	0.00152623	0.255886	Adrenal_Schmitt2016, Bladder_Schmitt2016, Brain_astrocyte_ENCODE2012, Brain_microvascular_endothelial_cell_ENCODE2012, Brain_vascular_pericyte_ENCODE2012, Cortical_plate_neurons_Won2016, Dorsolateral_Prefrontal_Cortex_Schmitt2016, GM12878_Rao2014, Germinal_zone_neurons_Won2016, HMEC_Rao2014, HUVEC_Rao2014, HeLa_Rao2014, Hippocampus_Schmitt2016, IMR90_Dixon2012, IMR90_Jin2013, IMR90_Rao2014, K562_…	3.00, 1.50, 1.50, 1.50, 3.00, 1.00, 3.00, 1.13, 1.00, 1.83, 3.67, 1.38, 3.00, 1.50, 0.50, 2.71, 2.50, 2.20, 1.50, 5.00, 1.50, 3.00, 0.75, 1.00, 3.00, 1.50, 3.00, 1.00, 1.50, 1.50, 3.00	63.1697	TRUE	0	13.74	Liver	248.2	Brain_Frontal_Cortex_BA9	0.05
rs2241894	4	100266132	ADH1C	ENSG00000248144.1	4	100257649	100274184	Brain_Caudate_basal_ganglia	6.74413e-07	0.00756338	0.622766	Adrenal_Schmitt2016, Bladder_Schmitt2016, Brain_astrocyte_ENCODE2012, Brain_microvascular_endothelial_cell_ENCODE2012, Brain_vascular_pericyte_ENCODE2012, Cortical_plate_neurons_Won2016, Dorsolateral_Prefrontal_Cortex_Schmitt2016, GM12878_Rao2014, Germinal_zone_neurons_Won2016, HMEC_Rao2014, HUVEC_Rao2014, HeLa_Rao2014, Hippocampus_Schmitt2016, IMR90_Dixon2012, IMR90_Jin2013, IMR90_Rao2014, K562_…	3.00, 1.50, 1.50, 1.50, 3.00, 1.00, 3.00, 1.13, 1.00, 1.83, 3.67, 1.38, 3.00, 1.50, 0.50, 2.71, 2.50, 2.20, 1.50, 5.00, 1.50, 3.00, 0.75, 1.00, 3.00, 1.50, 3.00, 1.00, 1.50, 1.50, 3.00	63.1697	TRUE	0	0.05	Liver	248.2	Brain_Frontal_Cortex_BA9	0.05
rs2241894	4	100266132	ADH1C	ENSG00000248144.1	4	100257649	100274184	Esophagus_Mucosa	1.68669e-12	6.79689e-08	0.372583	Adrenal_Schmitt2016, Bladder_Schmitt2016, Brain_astrocyte_ENCODE2012, Brain_microvascular_endothelial_cell_ENCODE2012, Brain_vascular_pericyte_ENCODE2012, Cortical_plate_neurons_Won2016, Dorsolateral_Prefrontal_Cortex_Schmitt2016, GM12878_Rao2014, Germinal_zone_neurons_Won2016, HMEC_Rao2014, HUVEC_Rao2014, HeLa_Rao2014, Hippocampus_Schmitt2016, IMR90_Dixon2012, IMR90_Jin2013, IMR90_Rao2014, K562_…	3.00, 1.50, 1.50, 1.50, 3.00, 1.00, 3.00, 1.13, 1.00, 1.83, 3.67, 1.38, 3.00, 1.50, 0.50, 2.71, 2.50, 2.20, 1.50, 5.00, 1.50, 3.00, 0.75, 1.00, 3.00, 1.50, 3.00, 1.00, 1.50, 1.50, 3.00	63.1697	TRUE	0	3.19	Liver	248.2	Brain_Frontal_Cortex_BA9	0.05
rs2241894	4	100266132	ADH1C	ENSG00000248144.1	4	100257649	100274184	Heart_Atrial_Appendage	3.2286e-06	0.029298	0.332326	Adrenal_Schmitt2016, Bladder_Schmitt2016, Brain_astrocyte_ENCODE2012, Brain_microvascular_endothelial_cell_ENCODE2012, Brain_vascular_pericyte_ENCODE2012, Cortical_plate_neurons_Won2016, Dorsolateral_Prefrontal_Cortex_Schmitt2016, GM12878_Rao2014, Germinal_zone_neurons_Won2016, HMEC_Rao2014, HUVEC_Rao2014, HeLa_Rao2014, Hippocampus_Schmitt2016, IMR90_Dixon2012, IMR90_Jin2013, IMR90_Rao2014, K562_…	3.00, 1.50, 1.50, 1.50, 3.00, 1.00, 3.00, 1.13, 1.00, 1.83, 3.67, 1.38, 3.00, 1.50, 0.50, 2.71, 2.50, 2.20, 1.50, 5.00, 1.50, 3.00, 0.75, 1.00, 3.00, 1.50, 3.00, 1.00, 1.50, 1.50, 3.00	63.1697	TRUE	0	2.2	Liver	248.2	Brain_Frontal_Cortex_BA9	0.05
rs2241894	4	100266132	ADH1C	ENSG00000248144.1	4	100257649	100274184	Lung	5.83621e-11	1.92719e-06	0.336706	Adrenal_Schmitt2016, Bladder_Schmitt2016, Brain_astrocyte_ENCODE2012, Brain_microvascular_endothelial_cell_ENCODE2012, Brain_vascular_pericyte_ENCODE2012, Cortical_plate_neurons_Won2016, Dorsolateral_Prefrontal_Cortex_Schmitt2016, GM12878_Rao2014, Germinal_zone_neurons_Won2016, HMEC_Rao2014, HUVEC_Rao2014, HeLa_Rao2014, Hippocampus_Schmitt2016, IMR90_Dixon2012, IMR90_Jin2013, IMR90_Rao2014, K562_…	3.00, 1.50, 1.50, 1.50, 3.00, 1.00, 3.00, 1.13, 1.00, 1.83, 3.67, 1.38, 3.00, 1.50, 0.50, 2.71, 2.50, 2.20, 1.50, 5.00, 1.50, 3.00, 0.75, 1.00, 3.00, 1.50, 3.00, 1.00, 1.50, 1.50, 3.00	63.1697	TRUE	0	3.48	Liver	248.2	Brain_Frontal_Cortex_BA9	0.05
rs2241894	4	100266132	ADH1C	ENSG00000248144.1	4	100257649	100274184	Pancreas	4.03696e-09	8.8055e-05	0.535518	Adrenal_Schmitt2016, Bladder_Schmitt2016, Brain_astrocyte_ENCODE2012, Brain_microvascular_endothelial_cell_ENCODE2012, Brain_vascular_pericyte_ENCODE2012, Cortical_plate_neurons_Won2016, Dorsolateral_Prefrontal_Cortex_Schmitt2016, GM12878_Rao2014, Germinal_zone_neurons_Won2016, HMEC_Rao2014, HUVEC_Rao2014, HeLa_Rao2014, Hippocampus_Schmitt2016, IMR90_Dixon2012, IMR90_Jin2013, IMR90_Rao2014, K562_…	3.00, 1.50, 1.50, 1.50, 3.00, 1.00, 3.00, 1.13, 1.00, 1.83, 3.67, 1.38, 3.00, 1.50, 0.50, 2.71, 2.50, 2.20, 1.50, 5.00, 1.50, 3.00, 0.75, 1.00, 3.00, 1.50, 3.00, 1.00, 1.50, 1.50, 3.00	63.1697	TRUE	0	6	Liver	248.2	Brain_Frontal_Cortex_BA9	0.05
rs2241894	4	100266132	ADH1C	ENSG00000248144.1	4	100257649	100274184	Skin_Sun_Exposed_Lower_leg	2.31199e-06	0.0223449	0.238832	Adrenal_Schmitt2016, Bladder_Schmitt2016, Brain_astrocyte_ENCODE2012, Brain_microvascular_endothelial_cell_ENCODE2012, Brain_vascular_pericyte_ENCODE2012, Cortical_plate_neurons_Won2016, Dorsolateral_Prefrontal_Cortex_Schmitt2016, GM12878_Rao2014, Germinal_zone_neurons_Won2016, HMEC_Rao2014, HUVEC_Rao2014, HeLa_Rao2014, Hippocampus_Schmitt2016, IMR90_Dixon2012, IMR90_Jin2013, IMR90_Rao2014, K562_…	3.00, 1.50, 1.50, 1.50, 3.00, 1.00, 3.00, 1.13, 1.00, 1.83, 3.67, 1.38, 3.00, 1.50, 0.50, 2.71, 2.50, 2.20, 1.50, 5.00, 1.50, 3.00, 0.75, 1.00, 3.00, 1.50, 3.00, 1.00, 1.50, 1.50, 3.00	63.1697	TRUE	0	0.69	Liver	248.2	Brain_Frontal_Cortex_BA9	0.05
rs2241894	4	100266132	ADH1C	ENSG00000248144.1	4	100257649	100274184	Spleen	5.0533e-08	0.000817304	0.601771	Adrenal_Schmitt2016, Bladder_Schmitt2016, Brain_astrocyte_ENCODE2012, Brain_microvascular_endothelial_cell_ENCODE2012, Brain_vascular_pericyte_ENCODE2012, Cortical_plate_neurons_Won2016, Dorsolateral_Prefrontal_Cortex_Schmitt2016, GM12878_Rao2014, Germinal_zone_neurons_Won2016, HMEC_Rao2014, HUVEC_Rao2014, HeLa_Rao2014, Hippocampus_Schmitt2016, IMR90_Dixon2012, IMR90_Jin2013, IMR90_Rao2014, K562_…	3.00, 1.50, 1.50, 1.50, 3.00, 1.00, 3.00, 1.13, 1.00, 1.83, 3.67, 1.38, 3.00, 1.50, 0.50, 2.71, 2.50, 2.20, 1.50, 5.00, 1.50, 3.00, 0.75, 1.00, 3.00, 1.50, 3.00, 1.00, 1.50, 1.50, 3.00	63.1697	TRUE	0	0.57	Liver	248.2	Brain_Frontal_Cortex_BA9	0.05
rs1826907	4	100301125	ADH1C	ENSG00000248144.1	4	100257649	100274184	Cells_Transformed_fibroblasts	3.1919e-08	0.00054206	-0.224018	Bladder_Schmitt2016, Brain_astrocyte_ENCODE2012, Cortical_plate_neurons_Won2016, Dorsolateral_Prefrontal_Cortex_Schmitt2016, GM12878_Rao2014, Germinal_zone_neurons_Won2016, HeLa_Rao2014, Hippocampus_Schmitt2016, IMR90_Dixon2012, IMR90_Jin2013, IMR90_Rao2014, K562_Rao2014, Lung_Schmitt2016, NHEK_Rao2014, SK-N-MC_ENCODE2012, SmallBowel_Schmitt2016, Spleen_Schmitt2016, hESC_Dixon2012, hESC_Jin2013	0.50, 0.50, 1.00, 1.00, 0.30, 1.00, 0.38, 1.00, 0.50, 0.33, 0.71, 0.17, 0.50, 1.33, 0.50, 1.00, 0.50, 1.50, 3.00	15.727	TRUE	26941	1.38	Liver	248.2	Brain_Frontal_Cortex_BA9	0.05
rs1789924	4	100274285	ADH1C	ENSG00000248144.1	4	100257649	100274184	Adipose_Subcutaneous	5.64166e-27	1.91617e-21	-0.458986	Adrenal_Schmitt2016, Bladder_Schmitt2016, Brain_astrocyte_ENCODE2012, Brain_microvascular_endothelial_cell_ENCODE2012, Brain_vascular_pericyte_ENCODE2012, Cortical_plate_neurons_Won2016, Dorsolateral_Prefrontal_Cortex_Schmitt2016, GM12878_Rao2014, Germinal_zone_neurons_Won2016, HMEC_Rao2014, HUVEC_Rao2014, HeLa_Rao2014, Hippocampus_Schmitt2016, IMR90_Dixon2012, IMR90_Jin2013, IMR90_Rao2014, K562_…	2.00, 1.50, 1.50, 1.00, 2.00, 1.00, 2.00, 0.96, 1.00, 1.00, 2.00, 0.88, 2.00, 1.00, 0.50, 1.86, 1.83, 1.00, 1.00, 3.00, 1.50, 2.00, 0.75, 0.67, 2.00, 1.00, 2.00, 1.00, 1.50, 1.50, 3.00	45.9387	TRUE	101	13.74	Liver	248.2	Brain_Frontal_Cortex_BA9	0.05
rs1789924	4	100274285	ADH1C	ENSG00000248144.1	4	100257649	100274184	Adipose_Visceral_Omentum	6.36097e-11	2.0717e-06	-0.409142	Adrenal_Schmitt2016, Bladder_Schmitt2016, Brain_astrocyte_ENCODE2012, Brain_microvascular_endothelial_cell_ENCODE2012, Brain_vascular_pericyte_ENCODE2012, Cortical_plate_neurons_Won2016, Dorsolateral_Prefrontal_Cortex_Schmitt2016, GM12878_Rao2014, Germinal_zone_neurons_Won2016, HMEC_Rao2014, HUVEC_Rao2014, HeLa_Rao2014, Hippocampus_Schmitt2016, IMR90_Dixon2012, IMR90_Jin2013, IMR90_Rao2014, K562_…	2.00, 1.50, 1.50, 1.00, 2.00, 1.00, 2.00, 0.96, 1.00, 1.00, 2.00, 0.88, 2.00, 1.00, 0.50, 1.86, 1.83, 1.00, 1.00, 3.00, 1.50, 2.00, 0.75, 0.67, 2.00, 1.00, 2.00, 1.00, 1.50, 1.50, 3.00	45.9387	TRUE	101	25.08	Liver	248.2	Brain_Frontal_Cortex_BA9	0.05
rs1789924	4	100274285	ADH1C	ENSG00000248144.1	4	100257649	100274184	Artery_Tibial	1.88667e-09	4.53092e-05	-0.260189	Adrenal_Schmitt2016, Bladder_Schmitt2016, Brain_astrocyte_ENCODE2012, Brain_microvascular_endothelial_cell_ENCODE2012, Brain_vascular_pericyte_ENCODE2012, Cortical_plate_neurons_Won2016, Dorsolateral_Prefrontal_Cortex_Schmitt2016, GM12878_Rao2014, Germinal_zone_neurons_Won2016, HMEC_Rao2014, HUVEC_Rao2014, HeLa_Rao2014, Hippocampus_Schmitt2016, IMR90_Dixon2012, IMR90_Jin2013, IMR90_Rao2014, K562_…	2.00, 1.50, 1.50, 1.00, 2.00, 1.00, 2.00, 0.96, 1.00, 1.00, 2.00, 0.88, 2.00, 1.00, 0.50, 1.86, 1.83, 1.00, 1.00, 3.00, 1.50, 2.00, 0.75, 0.67, 2.00, 1.00, 2.00, 1.00, 1.50, 1.50, 3.00	45.9387	TRUE	101	2.92	Liver	248.2	Brain_Frontal_Cortex_BA9	0.05
rs1789924	4	100274285	ADH1C	ENSG00000248144.1	4	100257649	100274184	Breast_Mammary_Tissue	3.05548e-08	0.000522626	-0.384769	Adrenal_Schmitt2016, Bladder_Schmitt2016, Brain_astrocyte_ENCODE2012, Brain_microvascular_endothelial_cell_ENCODE2012, Brain_vascular_pericyte_ENCODE2012, Cortical_plate_neurons_Won2016, Dorsolateral_Prefrontal_Cortex_Schmitt2016, GM12878_Rao2014, Germinal_zone_neurons_Won2016, HMEC_Rao2014, HUVEC_Rao2014, HeLa_Rao2014, Hippocampus_Schmitt2016, IMR90_Dixon2012, IMR90_Jin2013, IMR90_Rao2014, K562_…	2.00, 1.50, 1.50, 1.00, 2.00, 1.00, 2.00, 0.96, 1.00, 1.00, 2.00, 0.88, 2.00, 1.00, 0.50, 1.86, 1.83, 1.00, 1.00, 3.00, 1.50, 2.00, 0.75, 0.67, 2.00, 1.00, 2.00, 1.00, 1.50, 1.50, 3.00	45.9387	TRUE	101	25.02	Liver	248.2	Brain_Frontal_Cortex_BA9	0.05
rs1789924	4	100274285	ADH1C	ENSG00000248144.1	4	100257649	100274184	Colon_Sigmoid	1.91921e-06	0.0189335	-0.382536	Adrenal_Schmitt2016, Bladder_Schmitt2016, Brain_astrocyte_ENCODE2012, Brain_microvascular_endothelial_cell_ENCODE2012, Brain_vascular_pericyte_ENCODE2012, Cortical_plate_neurons_Won2016, Dorsolateral_Prefrontal_Cortex_Schmitt2016, GM12878_Rao2014, Germinal_zone_neurons_Won2016, HMEC_Rao2014, HUVEC_Rao2014, HeLa_Rao2014, Hippocampus_Schmitt2016, IMR90_Dixon2012, IMR90_Jin2013, IMR90_Rao2014, K562_…	2.00, 1.50, 1.50, 1.00, 2.00, 1.00, 2.00, 0.96, 1.00, 1.00, 2.00, 0.88, 2.00, 1.00, 0.50, 1.86, 1.83, 1.00, 1.00, 3.00, 1.50, 2.00, 0.75, 0.67, 2.00, 1.00, 2.00, 1.00, 1.50, 1.50, 3.00	45.9387	TRUE	101	6.42	Liver	248.2	Brain_Frontal_Cortex_BA9	0.05
rs1789924	4	100274285	ADH1C	ENSG00000248144.1	4	100257649	100274184	Esophagus_Mucosa	7.16857e-11	2.30318e-06	-0.308298	Adrenal_Schmitt2016, Bladder_Schmitt2016, Brain_astrocyte_ENCODE2012, Brain_microvascular_endothelial_cell_ENCODE2012, Brain_vascular_pericyte_ENCODE2012, Cortical_plate_neurons_Won2016, Dorsolateral_Prefrontal_Cortex_Schmitt2016, GM12878_Rao2014, Germinal_zone_neurons_Won2016, HMEC_Rao2014, HUVEC_Rao2014, HeLa_Rao2014, Hippocampus_Schmitt2016, IMR90_Dixon2012, IMR90_Jin2013, IMR90_Rao2014, K562_…	2.00, 1.50, 1.50, 1.00, 2.00, 1.00, 2.00, 0.96, 1.00, 1.00, 2.00, 0.88, 2.00, 1.00, 0.50, 1.86, 1.83, 1.00, 1.00, 3.00, 1.50, 2.00, 0.75, 0.67, 2.00, 1.00, 2.00, 1.00, 1.50, 1.50, 3.00	45.9387	TRUE	101	3.19	Liver	248.2	Brain_Frontal_Cortex_BA9	0.05
rs1789924	4	100274285	ADH1C	ENSG00000248144.1	4	100257649	100274184	Esophagus_Muscularis	1.0235e-06	0.0110109	-0.272593	Adrenal_Schmitt2016, Bladder_Schmitt2016, Brain_astrocyte_ENCODE2012, Brain_microvascular_endothelial_cell_ENCODE2012, Brain_vascular_pericyte_ENCODE2012, Cortical_plate_neurons_Won2016, Dorsolateral_Prefrontal_Cortex_Schmitt2016, GM12878_Rao2014, Germinal_zone_neurons_Won2016, HMEC_Rao2014, HUVEC_Rao2014, HeLa_Rao2014, Hippocampus_Schmitt2016, IMR90_Dixon2012, IMR90_Jin2013, IMR90_Rao2014, K562_…	2.00, 1.50, 1.50, 1.00, 2.00, 1.00, 2.00, 0.96, 1.00, 1.00, 2.00, 0.88, 2.00, 1.00, 0.50, 1.86, 1.83, 1.00, 1.00, 3.00, 1.50, 2.00, 0.75, 0.67, 2.00, 1.00, 2.00, 1.00, 1.50, 1.50, 3.00	45.9387	TRUE	101	5.51	Liver	248.2	Brain_Frontal_Cortex_BA9	0.05
rs1789924	4	100274285	ADH1C	ENSG00000248144.1	4	100257649	100274184	Heart_Atrial_Appendage	1.72123e-15	1.27884e-10	-0.508349	Adrenal_Schmitt2016, Bladder_Schmitt2016, Brain_astrocyte_ENCODE2012, Brain_microvascular_endothelial_cell_ENCODE2012, Brain_vascular_pericyte_ENCODE2012, Cortical_plate_neurons_Won2016, Dorsolateral_Prefrontal_Cortex_Schmitt2016, GM12878_Rao2014, Germinal_zone_neurons_Won2016, HMEC_Rao2014, HUVEC_Rao2014, HeLa_Rao2014, Hippocampus_Schmitt2016, IMR90_Dixon2012, IMR90_Jin2013, IMR90_Rao2014, K562_…	2.00, 1.50, 1.50, 1.00, 2.00, 1.00, 2.00, 0.96, 1.00, 1.00, 2.00, 0.88, 2.00, 1.00, 0.50, 1.86, 1.83, 1.00, 1.00, 3.00, 1.50, 2.00, 0.75, 0.67, 2.00, 1.00, 2.00, 1.00, 1.50, 1.50, 3.00	45.9387	TRUE	101	2.2	Liver	248.2	Brain_Frontal_Cortex_BA9	0.05
rs1789924	4	100274285	ADH1C	ENSG00000248144.1	4	100257649	100274184	Heart_Left_Ventricle	3.43134e-09	7.69634e-05	-0.362083	Adrenal_Schmitt2016, Bladder_Schmitt2016, Brain_astrocyte_ENCODE2012, Brain_microvascular_endothelial_cell_ENCODE2012, Brain_vascular_pericyte_ENCODE2012, Cortical_plate_neurons_Won2016, Dorsolateral_Prefrontal_Cortex_Schmitt2016, GM12878_Rao2014, Germinal_zone_neurons_Won2016, HMEC_Rao2014, HUVEC_Rao2014, HeLa_Rao2014, Hippocampus_Schmitt2016, IMR90_Dixon2012, IMR90_Jin2013, IMR90_Rao2014, K562_…	2.00, 1.50, 1.50, 1.00, 2.00, 1.00, 2.00, 0.96, 1.00, 1.00, 2.00, 0.88, 2.00, 1.00, 0.50, 1.86, 1.83, 1.00, 1.00, 3.00, 1.50, 2.00, 0.75, 0.67, 2.00, 1.00, 2.00, 1.00, 1.50, 1.50, 3.00	45.9387	TRUE	101	1.78	Liver	248.2	Brain_Frontal_Cortex_BA9	0.05
rs1789924	4	100274285	ADH1C	ENSG00000248144.1	4	100257649	100274184	Lung	2.62835e-08	0.000466341	-0.265952	Adrenal_Schmitt2016, Bladder_Schmitt2016, Brain_astrocyte_ENCODE2012, Brain_microvascular_endothelial_cell_ENCODE2012, Brain_vascular_pericyte_ENCODE2012, Cortical_plate_neurons_Won2016, Dorsolateral_Prefrontal_Cortex_Schmitt2016, GM12878_Rao2014, Germinal_zone_neurons_Won2016, HMEC_Rao2014, HUVEC_Rao2014, HeLa_Rao2014, Hippocampus_Schmitt2016, IMR90_Dixon2012, IMR90_Jin2013, IMR90_Rao2014, K562_…	2.00, 1.50, 1.50, 1.00, 2.00, 1.00, 2.00, 0.96, 1.00, 1.00, 2.00, 0.88, 2.00, 1.00, 0.50, 1.86, 1.83, 1.00, 1.00, 3.00, 1.50, 2.00, 0.75, 0.67, 2.00, 1.00, 2.00, 1.00, 1.50, 1.50, 3.00	45.9387	TRUE	101	3.48	Liver	248.2	Brain_Frontal_Cortex_BA9	0.05
rs1789924	4	100274285	ADH1C	ENSG00000248144.1	4	100257649	100274184	Nerve_Tibial	5.30728e-06	0.0447455	-0.221456	Adrenal_Schmitt2016, Bladder_Schmitt2016, Brain_astrocyte_ENCODE2012, Brain_microvascular_endothelial_cell_ENCODE2012, Brain_vascular_pericyte_ENCODE2012, Cortical_plate_neurons_Won2016, Dorsolateral_Prefrontal_Cortex_Schmitt2016, GM12878_Rao2014, Germinal_zone_neurons_Won2016, HMEC_Rao2014, HUVEC_Rao2014, HeLa_Rao2014, Hippocampus_Schmitt2016, IMR90_Dixon2012, IMR90_Jin2013, IMR90_Rao2014, K562_…	2.00, 1.50, 1.50, 1.00, 2.00, 1.00, 2.00, 0.96, 1.00, 1.00, 2.00, 0.88, 2.00, 1.00, 0.50, 1.86, 1.83, 1.00, 1.00, 3.00, 1.50, 2.00, 0.75, 0.67, 2.00, 1.00, 2.00, 1.00, 1.50, 1.50, 3.00	45.9387	TRUE	101	59.86	Liver	248.2	Brain_Frontal_Cortex_BA9	0.05
rs1789924	4	100274285	ADH1C	ENSG00000248144.1	4	100257649	100274184	Skin_Not_Sun_Exposed_Suprapubic	1.19043e-06	0.0123603	-0.253377	Adrenal_Schmitt2016, Bladder_Schmitt2016, Brain_astrocyte_ENCODE2012, Brain_microvascular_endothelial_cell_ENCODE2012, Brain_vascular_pericyte_ENCODE2012, Cortical_plate_neurons_Won2016, Dorsolateral_Prefrontal_Cortex_Schmitt2016, GM12878_Rao2014, Germinal_zone_neurons_Won2016, HMEC_Rao2014, HUVEC_Rao2014, HeLa_Rao2014, Hippocampus_Schmitt2016, IMR90_Dixon2012, IMR90_Jin2013, IMR90_Rao2014, K562_…	2.00, 1.50, 1.50, 1.00, 2.00, 1.00, 2.00, 0.96, 1.00, 1.00, 2.00, 0.88, 2.00, 1.00, 0.50, 1.86, 1.83, 1.00, 1.00, 3.00, 1.50, 2.00, 0.75, 0.67, 2.00, 1.00, 2.00, 1.00, 1.50, 1.50, 3.00	45.9387	TRUE	101	0.75	Liver	248.2	Brain_Frontal_Cortex_BA9	0.05
rs1789924	4	100274285	ADH1C	ENSG00000248144.1	4	100257649	100274184	Skin_Sun_Exposed_Lower_leg	1.68082e-08	0.000314662	-0.256895	Adrenal_Schmitt2016, Bladder_Schmitt2016, Brain_astrocyte_ENCODE2012, Brain_microvascular_endothelial_cell_ENCODE2012, Brain_vascular_pericyte_ENCODE2012, Cortical_plate_neurons_Won2016, Dorsolateral_Prefrontal_Cortex_Schmitt2016, GM12878_Rao2014, Germinal_zone_neurons_Won2016, HMEC_Rao2014, HUVEC_Rao2014, HeLa_Rao2014, Hippocampus_Schmitt2016, IMR90_Dixon2012, IMR90_Jin2013, IMR90_Rao2014, K562_…	2.00, 1.50, 1.50, 1.00, 2.00, 1.00, 2.00, 0.96, 1.00, 1.00, 2.00, 0.88, 2.00, 1.00, 0.50, 1.86, 1.83, 1.00, 1.00, 3.00, 1.50, 2.00, 0.75, 0.67, 2.00, 1.00, 2.00, 1.00, 1.50, 1.50, 3.00	45.9387	TRUE	101	0.69	Liver	248.2	Brain_Frontal_Cortex_BA9	0.05
rs1789924	4	100274285	ADH1C	ENSG00000248144.1	4	100257649	100274184	Thyroid	4.89109e-08	0.000801981	-0.263805	Adrenal_Schmitt2016, Bladder_Schmitt2016, Brain_astrocyte_ENCODE2012, Brain_microvascular_endothelial_cell_ENCODE2012, Brain_vascular_pericyte_ENCODE2012, Cortical_plate_neurons_Won2016, Dorsolateral_Prefrontal_Cortex_Schmitt2016, GM12878_Rao2014, Germinal_zone_neurons_Won2016, HMEC_Rao2014, HUVEC_Rao2014, HeLa_Rao2014, Hippocampus_Schmitt2016, IMR90_Dixon2012, IMR90_Jin2013, IMR90_Rao2014, K562_…	2.00, 1.50, 1.50, 1.00, 2.00, 1.00, 2.00, 0.96, 1.00, 1.00, 2.00, 0.88, 2.00, 1.00, 0.50, 1.86, 1.83, 1.00, 1.00, 3.00, 1.50, 2.00, 0.75, 0.67, 2.00, 1.00, 2.00, 1.00, 1.50, 1.50, 3.00	45.9387	TRUE	101	4.17	Liver	248.2	Brain_Frontal_Cortex_BA9	0.05
rs9307239	4	100246936	ADH4	ENSG00000198099.4	4	100044808	100078949	Muscle_Skeletal	1.57748e-06	0.015892	0.237455	Bladder_Schmitt2016, Brain_astrocyte_ENCODE2012, Brain_microvascular_endothelial_cell_ENCODE2012, Cortical_plate_neurons_Won2016, Dorsolateral_Prefrontal_Cortex_Schmitt2016, GM12878_Rao2014, Germinal_zone_neurons_Won2016, Hippocampus_Schmitt2016, IMR90_Dixon2012, IMR90_Jin2013, K562_Rao2014, Neuronal_progenitor_Dixon2015, Ovary_Schmitt2016, Pancreas_Schmitt2016, Right_Ventricle_Schmitt2016, SK-N-…	0.50, 2.00, 1.00, 1.67, 1.00, 0.09, 2.00, 2.00, 2.00, 1.00, 0.17, 1.00, 1.00, 0.50, 2.00, 1.00, 1.00, 1.00, 2.50, 5.00	28.4203	TRUE	167987	0.23	Liver	492.7	Whole_Blood	0.05
rs12639833	4	100267371	ADH4	ENSG00000198099.4	4	100044808	100078949	Esophagus_Muscularis	2.58456e-07	0.00320045	0.387071	Adrenal_Schmitt2016, Bladder_Schmitt2016, Brain_astrocyte_ENCODE2012, Cortical_plate_neurons_Won2016, GM12878_Rao2014, Germinal_zone_neurons_Won2016, HMEC_Rao2014, HUVEC_Rao2014, HeLa_Rao2014, Hippocampus_Schmitt2016, IMR90_Dixon2012, IMR90_Jin2013, IMR90_Rao2014, K562_Rao2014, KBM7_Rao2014, Lung_Schmitt2016, NHEK_Rao2014, Neuronal_progenitor_Dixon2015, Ovary_Schmitt2016, Right_Ventricle_Schmitt2…	1.00, 1.50, 3.00, 2.33, 0.48, 1.67, 0.33, 1.00, 0.25, 2.00, 1.50, 1.00, 0.57, 0.33, 0.80, 1.00, 1.33, 2.00, 1.00, 1.00, 0.50, 0.50, 1.00, 3.50, 7.00	36.5997	TRUE	188422	1.82	Liver	492.7	Whole_Blood	0.05
rs12639833	4	100267371	ADH4	ENSG00000198099.4	4	100044808	100078949	Muscle_Skeletal	6.83711e-08	0.00106245	0.310087	Adrenal_Schmitt2016, Bladder_Schmitt2016, Brain_astrocyte_ENCODE2012, Cortical_plate_neurons_Won2016, GM12878_Rao2014, Germinal_zone_neurons_Won2016, HMEC_Rao2014, HUVEC_Rao2014, HeLa_Rao2014, Hippocampus_Schmitt2016, IMR90_Dixon2012, IMR90_Jin2013, IMR90_Rao2014, K562_Rao2014, KBM7_Rao2014, Lung_Schmitt2016, NHEK_Rao2014, Neuronal_progenitor_Dixon2015, Ovary_Schmitt2016, Right_Ventricle_Schmitt2…	1.00, 1.50, 3.00, 2.33, 0.48, 1.67, 0.33, 1.00, 0.25, 2.00, 1.50, 1.00, 0.57, 0.33, 0.80, 1.00, 1.33, 2.00, 1.00, 1.00, 0.50, 0.50, 1.00, 3.50, 7.00	36.5997	TRUE	188422	0.23	Liver	492.7	Whole_Blood	0.05
rs2173201	4	100250969	ADH4	ENSG00000198099.4	4	100044808	100078949	Esophagus_Muscularis	7.31521e-08	0.00112207	0.404386	Brain_astrocyte_ENCODE2012, Brain_microvascular_endothelial_cell_ENCODE2012, Cortical_plate_neurons_Won2016, Dorsolateral_Prefrontal_Cortex_Schmitt2016, GM12878_Rao2014, Germinal_zone_neurons_Won2016, IMR90_Dixon2012, IMR90_Jin2013, K562_Rao2014, KBM7_Rao2014, Lung_Schmitt2016, Neuronal_progenitor_Dixon2015, Ovary_Schmitt2016, Pancreas_Schmitt2016, Right_Ventricle_Schmitt2016, SK-N-MC_ENCODE2012,…	1.50, 1.00, 1.67, 2.00, 0.04, 2.67, 2.50, 1.00, 0.33, 0.20, 0.50, 2.00, 1.00, 0.50, 1.00, 0.50, 2.50, 5.00	25.9101	TRUE	172020	1.82	Liver	492.7	Whole_Blood	0.05
rs2173201	4	100250969	ADH4	ENSG00000198099.4	4	100044808	100078949	Muscle_Skeletal	9.21366e-08	0.00133709	0.304797	Brain_astrocyte_ENCODE2012, Brain_microvascular_endothelial_cell_ENCODE2012, Cortical_plate_neurons_Won2016, Dorsolateral_Prefrontal_Cortex_Schmitt2016, GM12878_Rao2014, Germinal_zone_neurons_Won2016, IMR90_Dixon2012, IMR90_Jin2013, K562_Rao2014, KBM7_Rao2014, Lung_Schmitt2016, Neuronal_progenitor_Dixon2015, Ovary_Schmitt2016, Pancreas_Schmitt2016, Right_Ventricle_Schmitt2016, SK-N-MC_ENCODE2012,…	1.50, 1.00, 1.67, 2.00, 0.04, 2.67, 2.50, 1.00, 0.33, 0.20, 0.50, 2.00, 1.00, 0.50, 1.00, 0.50, 2.50, 5.00	25.9101	TRUE	172020	0.23	Liver	492.7	Whole_Blood	0.05
rs1614972	4	100258154	ADH4	ENSG00000198099.4	4	100044808	100078949	Muscle_Skeletal	1.19053e-06	0.0123603	0.25632	Brain_astrocyte_ENCODE2012, Brain_microvascular_endothelial_cell_ENCODE2012, Cortical_plate_neurons_Won2016, Dorsolateral_Prefrontal_Cortex_Schmitt2016, GM12878_Rao2014, Germinal_zone_neurons_Won2016, HMEC_Rao2014, HUVEC_Rao2014, HeLa_Rao2014, IMR90_Dixon2012, IMR90_Jin2013, IMR90_Rao2014, Lung_Schmitt2016, NHEK_Rao2014, Neuronal_progenitor_Dixon2015, Ovary_Schmitt2016, Pancreas_Schmitt2016, Righ…	1.50, 1.00, 1.67, 2.00, 0.39, 2.67, 0.33, 0.33, 0.25, 2.50, 1.00, 0.86, 0.50, 0.33, 2.00, 1.00, 0.50, 1.00, 0.50, 2.50, 5.00	27.8318	TRUE	179205	0.23	Liver	492.7	Whole_Blood	0.05
rs2241894	4	100266132	ADH4	ENSG00000198099.4	4	100044808	100078949	Esophagus_Muscularis	1.61336e-07	0.00213101	0.393327	Adrenal_Schmitt2016, Bladder_Schmitt2016, Brain_astrocyte_ENCODE2012, Cortical_plate_neurons_Won2016, GM12878_Rao2014, Germinal_zone_neurons_Won2016, HUVEC_Rao2014, HeLa_Rao2014, Hippocampus_Schmitt2016, IMR90_Dixon2012, IMR90_Jin2013, IMR90_Rao2014, K562_Rao2014, KBM7_Rao2014, Lung_Schmitt2016, NHEK_Rao2014, Neuronal_progenitor_Dixon2015, Ovary_Schmitt2016, Right_Ventricle_Schmitt2016, SK-N-MC_E…	1.00, 1.50, 3.00, 2.33, 0.39, 1.67, 0.67, 0.25, 2.00, 1.50, 1.00, 0.71, 0.83, 0.60, 1.00, 0.67, 2.00, 1.00, 1.00, 0.50, 0.50, 1.00, 3.50, 7.00	35.6223	TRUE	187183	1.82	Liver	492.7	Whole_Blood	0.05
rs2241894	4	100266132	ADH4	ENSG00000198099.4	4	100044808	100078949	Muscle_Skeletal	1.02126e-07	0.0014627	0.304738	Adrenal_Schmitt2016, Bladder_Schmitt2016, Brain_astrocyte_ENCODE2012, Cortical_plate_neurons_Won2016, GM12878_Rao2014, Germinal_zone_neurons_Won2016, HUVEC_Rao2014, HeLa_Rao2014, Hippocampus_Schmitt2016, IMR90_Dixon2012, IMR90_Jin2013, IMR90_Rao2014, K562_Rao2014, KBM7_Rao2014, Lung_Schmitt2016, NHEK_Rao2014, Neuronal_progenitor_Dixon2015, Ovary_Schmitt2016, Right_Ventricle_Schmitt2016, SK-N-MC_E…	1.00, 1.50, 3.00, 2.33, 0.39, 1.67, 0.67, 0.25, 2.00, 1.50, 1.00, 0.71, 0.83, 0.60, 1.00, 0.67, 2.00, 1.00, 1.00, 0.50, 0.50, 1.00, 3.50, 7.00	35.6223	TRUE	187183	0.23	Liver	492.7	Whole_Blood	0.05
rs1789924	4	100274285	ADH4	ENSG00000198099.4	4	100044808	100078949	Adipose_Subcutaneous	8.2406e-07	0.00902871	-0.260272	Brain_astrocyte_ENCODE2012, Brain_microvascular_endothelial_cell_ENCODE2012, Cortical_plate_neurons_Won2016, GM12878_Rao2014, Germinal_zone_neurons_Won2016, HMEC_Rao2014, HeLa_Rao2014, IMR90_Dixon2012, IMR90_Jin2013, IMR90_Rao2014, K562_Rao2014, KBM7_Rao2014, NHEK_Rao2014, Neuronal_progenitor_Dixon2015, Pancreas_Schmitt2016, Right_Ventricle_Schmitt2016, SK-N-MC_ENCODE2012, Spleen_Schmitt2016, hES…	2.00, 0.50, 1.67, 0.61, 1.33, 0.17, 0.38, 1.50, 0.83, 0.57, 0.33, 0.20, 0.33, 1.50, 0.50, 1.00, 1.00, 0.50, 2.00, 4.00	20.9218	TRUE	195336	0.9	Liver	492.7	Whole_Blood	0.05
rs3743832	16	9213879	C16orf72	ENSG00000182831.7	16	9185505	9215497	Artery_Tibial	2.57021e-10	7.27472e-06	0.162618	Adrenal_Schmitt2016, Bladder_Schmitt2016, Brain_astrocyte_ENCODE2012, Brain_microvascular_endothelial_cell_ENCODE2012, Brain_vascular_pericyte_ENCODE2012, Cortical_plate_neurons_Won2016, Dorsolateral_Prefrontal_Cortex_Schmitt2016, GM12878_Rao2014, Germinal_zone_neurons_Won2016, HMEC_Rao2014, HUVEC_Rao2014, HeLa_Rao2014, Hippocampus_Schmitt2016, IMR90_Dixon2012, IMR90_Jin2013, IMR90_Rao2014, K562_…	4.00, 3.00, 5.00, 4.50, 2.00, 3.33, 7.00, 2.35, 3.33, 3.67, 5.33, 3.62, 7.00, 4.50, 1.67, 4.71, 6.00, 4.80, 1.50, 7.67, 3.50, 3.00, 1.50, 1.67, 8.00, 3.50, 6.00, 1.00, 4.00, 5.00, 10.00	132.154	TRUE	0	35.47	Artery_Tibial	35.47	Brain_Putamen_basal_ganglia	5.91
rs3743832	16	9213879	C16orf72	ENSG00000182831.7	16	9185505	9215497	Esophagus_Muscularis	1.38153e-06	0.0142192	0.145728	Adrenal_Schmitt2016, Bladder_Schmitt2016, Brain_astrocyte_ENCODE2012, Brain_microvascular_endothelial_cell_ENCODE2012, Brain_vascular_pericyte_ENCODE2012, Cortical_plate_neurons_Won2016, Dorsolateral_Prefrontal_Cortex_Schmitt2016, GM12878_Rao2014, Germinal_zone_neurons_Won2016, HMEC_Rao2014, HUVEC_Rao2014, HeLa_Rao2014, Hippocampus_Schmitt2016, IMR90_Dixon2012, IMR90_Jin2013, IMR90_Rao2014, K562_…	4.00, 3.00, 5.00, 4.50, 2.00, 3.33, 7.00, 2.35, 3.33, 3.67, 5.33, 3.62, 7.00, 4.50, 1.67, 4.71, 6.00, 4.80, 1.50, 7.67, 3.50, 3.00, 1.50, 1.67, 8.00, 3.50, 6.00, 1.00, 4.00, 5.00, 10.00	132.154	TRUE	0	20.18	Artery_Tibial	35.47	Brain_Putamen_basal_ganglia	5.91
rs2002594	3	122111560	CCDC58	ENSG00000160124.5	3	122078438	122102078	Cells_EBV-transformed_lymphocytes	2.92863e-06	0.0271989	0.34155	Bladder_Schmitt2016, Brain_astrocyte_ENCODE2012, Brain_microvascular_endothelial_cell_ENCODE2012, Cortical_plate_neurons_Won2016, Dorsolateral_Prefrontal_Cortex_Schmitt2016, GM12878_Rao2014, Germinal_zone_neurons_Won2016, HMEC_Rao2014, HUVEC_Rao2014, HeLa_Rao2014, Hippocampus_Schmitt2016, IMR90_Dixon2012, IMR90_Jin2013, IMR90_Rao2014, K562_Rao2014, KBM7_Rao2014, NHEK_Rao2014, Neuronal_progenitor_…	2.50, 2.00, 1.00, 2.33, 3.00, 1.35, 2.33, 1.00, 1.67, 1.25, 2.00, 2.50, 0.83, 1.86, 1.33, 1.20, 3.33, 2.00, 1.00, 0.50, 2.00, 0.50, 2.00, 2.00, 1.50, 3.00, 6.00	51.9883	TRUE	9482	34.9	Cells_EBV-transformed_lymphocytes	34.9	Whole_Blood	0.8
rs2002594	3	122111560	CCDC58	ENSG00000160124.5	3	122078438	122102078	Testis	5.78488e-07	0.00661237	0.27659	Bladder_Schmitt2016, Brain_astrocyte_ENCODE2012, Brain_microvascular_endothelial_cell_ENCODE2012, Cortical_plate_neurons_Won2016, Dorsolateral_Prefrontal_Cortex_Schmitt2016, GM12878_Rao2014, Germinal_zone_neurons_Won2016, HMEC_Rao2014, HUVEC_Rao2014, HeLa_Rao2014, Hippocampus_Schmitt2016, IMR90_Dixon2012, IMR90_Jin2013, IMR90_Rao2014, K562_Rao2014, KBM7_Rao2014, NHEK_Rao2014, Neuronal_progenitor_…	2.50, 2.00, 1.00, 2.33, 3.00, 1.35, 2.33, 1.00, 1.67, 1.25, 2.00, 2.50, 0.83, 1.86, 1.33, 1.20, 3.33, 2.00, 1.00, 0.50, 2.00, 0.50, 2.00, 2.00, 1.50, 3.00, 6.00	51.9883	TRUE	9482	12.33	Cells_EBV-transformed_lymphocytes	34.9	Whole_Blood	0.8
rs139438618	7	83637596	CORIN	ENSG00000145244.7	4	47596015	47840123	Artery_Coronary	2.58111e-06	0.0245467	1.19629	Cortical_plate_neurons_Won2016, SK-N-MC_ENCODE2012	0.33, 0.50	0.8333	FALSE	NA	1.06	Heart_Atrial_Appendage	28.22	Cells_EBV-transformed_lymphocytes	0.07
rs2094081	1	39393030	CYP4B1	ENSG00000142973.8	1	47223510	47285085	Stomach	7.39753e-07	0.00814253	-0.606213	Cortical_plate_neurons_Won2016, Germinal_zone_neurons_Won2016, Lung_Schmitt2016	0.33, 0.33, 0.50	1.1667	FALSE	7830480	4.85	Nerve_Tibial	165.8	Liver	0.09
rs3743832	16	9213879	DHRSX	ENSG00000169084.8	X	2137557	2420846	Brain_Anterior_cingulate_cortex_BA24	1.42591e-06	0.01455	-0.293013	Cortical_plate_neurons_Won2016, IMR90_Dixon2012, IMR90_Jin2013, Neuronal_progenitor_Dixon2015	0.33, 0.50, 0.17, 0.50	1.5	FALSE	NA	3.02	Cells_Transformed_fibroblasts	19.33	Brain_Amygdala	2.98
rs2269705	6	30656846	DHX16	ENSG00000204560.5	6	30620988	30640814	Artery_Aorta	2.54803e-06	0.0243294	-0.420485	Bladder_Schmitt2016, Brain_astrocyte_ENCODE2012, Brain_microvascular_endothelial_cell_ENCODE2012, Cortical_plate_neurons_Won2016, GM12878_Rao2014, Germinal_zone_neurons_Won2016, Hippocampus_Schmitt2016, IMR90_Dixon2012, IMR90_Jin2013, K562_Rao2014, KBM7_Rao2014, Lung_Schmitt2016, Neuronal_progenitor_Dixon2015, Ovary_Schmitt2016, Pancreas_Schmitt2016, Right_Ventricle_Schmitt2016, SK-N-MC_ENCODE201…	0.50, 2.50, 1.00, 2.00, 0.22, 2.00, 2.00, 1.50, 0.83, 0.17, 0.20, 1.00, 1.00, 1.00, 0.25, 5.00, 1.50, 1.00, 2.50, 2.50, 4.00	32.6674	TRUE	16032	32.75	Testis	78.45	Brain_Amygdala	7.41
rs10392	20	37550934	DHX35	ENSG00000101452.10	20	37590942	37668366	Cells_Transformed_fibroblasts	1.81986e-07	0.00232623	-0.386504	Adrenal_Schmitt2016, Bladder_Schmitt2016, Brain_astrocyte_ENCODE2012, Brain_microvascular_endothelial_cell_ENCODE2012, Cortical_plate_neurons_Won2016, Dorsolateral_Prefrontal_Cortex_Schmitt2016, GM12878_Rao2014, Germinal_zone_neurons_Won2016, HMEC_Rao2014, HUVEC_Rao2014, HeLa_Rao2014, Hippocampus_Schmitt2016, IMR90_Dixon2012, IMR90_Jin2013, IMR90_Rao2014, K562_Rao2014, KBM7_Rao2014, Lung_Schmitt2…	4.00, 2.50, 8.00, 3.50, 8.67, 8.00, 3.09, 9.33, 0.83, 3.67, 2.00, 4.00, 10.00, 4.33, 3.14, 4.50, 3.60, 1.00, 4.00, 5.00, 1.00, 1.00, 1.33, 9.00, 5.00, 5.00, 1.50, 7.50, 11.00, 21.00	156.496	TRUE	40008	14.95	Esophagus_Muscularis	46.55	Whole_Blood	2.43
rs10392	20	37550934	DHX35	ENSG00000101452.10	20	37590942	37668366	Testis	2.76677e-13	1.34247e-08	-0.278913	Adrenal_Schmitt2016, Bladder_Schmitt2016, Brain_astrocyte_ENCODE2012, Brain_microvascular_endothelial_cell_ENCODE2012, Cortical_plate_neurons_Won2016, Dorsolateral_Prefrontal_Cortex_Schmitt2016, GM12878_Rao2014, Germinal_zone_neurons_Won2016, HMEC_Rao2014, HUVEC_Rao2014, HeLa_Rao2014, Hippocampus_Schmitt2016, IMR90_Dixon2012, IMR90_Jin2013, IMR90_Rao2014, K562_Rao2014, KBM7_Rao2014, Lung_Schmitt2…	4.00, 2.50, 8.00, 3.50, 8.67, 8.00, 3.09, 9.33, 0.83, 3.67, 2.00, 4.00, 10.00, 4.33, 3.14, 4.50, 3.60, 1.00, 4.00, 5.00, 1.00, 1.00, 1.33, 9.00, 5.00, 5.00, 1.50, 7.50, 11.00, 21.00	156.496	TRUE	40008	19.57	Esophagus_Muscularis	46.55	Whole_Blood	2.43
rs10392	20	37550934	DHX35	ENSG00000101452.10	20	37590942	37668366	Thyroid	2.62053e-06	0.0247238	-0.215515	Adrenal_Schmitt2016, Bladder_Schmitt2016, Brain_astrocyte_ENCODE2012, Brain_microvascular_endothelial_cell_ENCODE2012, Cortical_plate_neurons_Won2016, Dorsolateral_Prefrontal_Cortex_Schmitt2016, GM12878_Rao2014, Germinal_zone_neurons_Won2016, HMEC_Rao2014, HUVEC_Rao2014, HeLa_Rao2014, Hippocampus_Schmitt2016, IMR90_Dixon2012, IMR90_Jin2013, IMR90_Rao2014, K562_Rao2014, KBM7_Rao2014, Lung_Schmitt2…	4.00, 2.50, 8.00, 3.50, 8.67, 8.00, 3.09, 9.33, 0.83, 3.67, 2.00, 4.00, 10.00, 4.33, 3.14, 4.50, 3.60, 1.00, 4.00, 5.00, 1.00, 1.00, 1.33, 9.00, 5.00, 5.00, 1.50, 7.50, 11.00, 21.00	156.496	TRUE	40008	17.7	Esophagus_Muscularis	46.55	Whole_Blood	2.43
rs2252790	6	116663322	DSE	ENSG00000111817.12	6	116575336	116762424	Testis	1.01714e-27	4.03046e-22	-0.665399	Adrenal_Schmitt2016, Bladder_Schmitt2016, Brain_astrocyte_ENCODE2012, Brain_microvascular_endothelial_cell_ENCODE2012, Brain_vascular_pericyte_ENCODE2012, Cortical_plate_neurons_Won2016, Dorsolateral_Prefrontal_Cortex_Schmitt2016, GM12878_Rao2014, Germinal_zone_neurons_Won2016, HMEC_Rao2014, HUVEC_Rao2014, HeLa_Rao2014, Hippocampus_Schmitt2016, IMR90_Dixon2012, IMR90_Jin2013, IMR90_Rao2014, K562_…	7.00, 4.50, 11.50, 4.50, 4.00, 8.67, 4.00, 6.57, 10.33, 3.67, 7.67, 3.50, 7.00, 13.50, 5.50, 6.43, 7.17, 6.20, 5.50, 10.00, 7.50, 10.00, 1.50, 2.00, 24.00, 4.50, 10.00, 1.50, 9.00, 13.00, 22.00	242.194	TRUE	0	5.67	Cells_Transformed_fibroblasts	78.75	Pancreas	1.28
rs2252790	6	116663322	EYS	ENSG00000188107.9	6	64429876	66417118	Skin_Not_Sun_Exposed_Suprapubic	3.90695e-07	0.00461994	0.353619	Bladder_Schmitt2016, GM12878_Rao2014, Germinal_zone_neurons_Won2016, IMR90_Dixon2012, IMR90_Jin2013, NHEK_Rao2014, Neuronal_progenitor_Dixon2015, Right_Ventricle_Schmitt2016	0.50, 0.04, 0.67, 0.50, 0.17, 0.33, 0.50, 1.00	3.7101	FALSE	50246204	0.07	Testis	0.95	Whole_Blood	0.04
rs4478858	1	31883924	FABP3	ENSG00000121769.3	1	31838472	31849697	Adrenal_Gland	1.07429e-08	0.000209356	-0.411764	Bladder_Schmitt2016, Brain_astrocyte_ENCODE2012, Brain_microvascular_endothelial_cell_ENCODE2012, Cortical_plate_neurons_Won2016, Dorsolateral_Prefrontal_Cortex_Schmitt2016, GM12878_Rao2014, Germinal_zone_neurons_Won2016, HMEC_Rao2014, HUVEC_Rao2014, HeLa_Rao2014, Hippocampus_Schmitt2016, IMR90_Dixon2012, IMR90_Jin2013, IMR90_Rao2014, K562_Rao2014, KBM7_Rao2014, NHEK_Rao2014, Neuronal_progenitor_…	0.50, 1.50, 0.50, 1.00, 1.00, 0.70, 1.00, 0.33, 0.67, 0.62, 2.00, 1.50, 0.50, 0.43, 1.17, 1.20, 1.00, 0.50, 1.00, 2.00, 0.50, 0.50, 1.00, 2.00	23.1159	TRUE	34227	54.34	Heart_Left_Ventricle	2562	Pancreas	0.94
rs4478858	1	31883924	FABP3	ENSG00000121769.3	1	31838472	31849697	Brain_Cerebellar_Hemisphere	5.15158e-08	0.00082757	-0.484424	Bladder_Schmitt2016, Brain_astrocyte_ENCODE2012, Brain_microvascular_endothelial_cell_ENCODE2012, Cortical_plate_neurons_Won2016, Dorsolateral_Prefrontal_Cortex_Schmitt2016, GM12878_Rao2014, Germinal_zone_neurons_Won2016, HMEC_Rao2014, HUVEC_Rao2014, HeLa_Rao2014, Hippocampus_Schmitt2016, IMR90_Dixon2012, IMR90_Jin2013, IMR90_Rao2014, K562_Rao2014, KBM7_Rao2014, NHEK_Rao2014, Neuronal_progenitor_…	0.50, 1.50, 0.50, 1.00, 1.00, 0.70, 1.00, 0.33, 0.67, 0.62, 2.00, 1.50, 0.50, 0.43, 1.17, 1.20, 1.00, 0.50, 1.00, 2.00, 0.50, 0.50, 1.00, 2.00	23.1159	TRUE	34227	30.6	Heart_Left_Ventricle	2562	Pancreas	0.94
rs4478858	1	31883924	FABP3	ENSG00000121769.3	1	31838472	31849697	Brain_Cerebellum	6.23296e-12	2.39017e-07	-0.57409	Bladder_Schmitt2016, Brain_astrocyte_ENCODE2012, Brain_microvascular_endothelial_cell_ENCODE2012, Cortical_plate_neurons_Won2016, Dorsolateral_Prefrontal_Cortex_Schmitt2016, GM12878_Rao2014, Germinal_zone_neurons_Won2016, HMEC_Rao2014, HUVEC_Rao2014, HeLa_Rao2014, Hippocampus_Schmitt2016, IMR90_Dixon2012, IMR90_Jin2013, IMR90_Rao2014, K562_Rao2014, KBM7_Rao2014, NHEK_Rao2014, Neuronal_progenitor_…	0.50, 1.50, 0.50, 1.00, 1.00, 0.70, 1.00, 0.33, 0.67, 0.62, 2.00, 1.50, 0.50, 0.43, 1.17, 1.20, 1.00, 0.50, 1.00, 2.00, 0.50, 0.50, 1.00, 2.00	23.1159	TRUE	34227	27.45	Heart_Left_Ventricle	2562	Pancreas	0.94
rs4478858	1	31883924	FABP3	ENSG00000121769.3	1	31838472	31849697	Thyroid	1.33016e-08	0.000253	-0.288591	Bladder_Schmitt2016, Brain_astrocyte_ENCODE2012, Brain_microvascular_endothelial_cell_ENCODE2012, Cortical_plate_neurons_Won2016, Dorsolateral_Prefrontal_Cortex_Schmitt2016, GM12878_Rao2014, Germinal_zone_neurons_Won2016, HMEC_Rao2014, HUVEC_Rao2014, HeLa_Rao2014, Hippocampus_Schmitt2016, IMR90_Dixon2012, IMR90_Jin2013, IMR90_Rao2014, K562_Rao2014, KBM7_Rao2014, NHEK_Rao2014, Neuronal_progenitor_…	0.50, 1.50, 0.50, 1.00, 1.00, 0.70, 1.00, 0.33, 0.67, 0.62, 2.00, 1.50, 0.50, 0.43, 1.17, 1.20, 1.00, 0.50, 1.00, 2.00, 0.50, 0.50, 1.00, 2.00	23.1159	TRUE	34227	8.09	Heart_Left_Ventricle	2562	Pancreas	0.94
rs2002594	3	122111560	FAM162A	ENSG00000114023.11	3	122103023	122130714	Adipose_Subcutaneous	1.64967e-10	5.02839e-06	-0.228959	Adrenal_Schmitt2016, Bladder_Schmitt2016, Brain_astrocyte_ENCODE2012, Brain_microvascular_endothelial_cell_ENCODE2012, Brain_vascular_pericyte_ENCODE2012, Cortical_plate_neurons_Won2016, Dorsolateral_Prefrontal_Cortex_Schmitt2016, GM12878_Rao2014, Germinal_zone_neurons_Won2016, HMEC_Rao2014, HUVEC_Rao2014, HeLa_Rao2014, Hippocampus_Schmitt2016, IMR90_Dixon2012, IMR90_Jin2013, IMR90_Rao2014, K562_…	5.00, 3.50, 4.50, 2.00, 3.00, 3.33, 6.00, 2.26, 3.33, 3.17, 3.00, 2.25, 7.00, 4.00, 1.50, 5.57, 4.50, 3.40, 1.50, 6.33, 3.00, 5.00, 1.75, 2.00, 7.00, 2.00, 5.00, 3.00, 3.50, 4.50, 9.00	120.899	TRUE	0	22.37	Cells_EBV-transformed_lymphocytes	90.67	Whole_Blood	4.71
rs2002594	3	122111560	FAM162A	ENSG00000114023.11	3	122103023	122130714	Pancreas	5.04709e-08	0.000817304	-0.233108	Adrenal_Schmitt2016, Bladder_Schmitt2016, Brain_astrocyte_ENCODE2012, Brain_microvascular_endothelial_cell_ENCODE2012, Brain_vascular_pericyte_ENCODE2012, Cortical_plate_neurons_Won2016, Dorsolateral_Prefrontal_Cortex_Schmitt2016, GM12878_Rao2014, Germinal_zone_neurons_Won2016, HMEC_Rao2014, HUVEC_Rao2014, HeLa_Rao2014, Hippocampus_Schmitt2016, IMR90_Dixon2012, IMR90_Jin2013, IMR90_Rao2014, K562_…	5.00, 3.50, 4.50, 2.00, 3.00, 3.33, 6.00, 2.26, 3.33, 3.17, 3.00, 2.25, 7.00, 4.00, 1.50, 5.57, 4.50, 3.40, 1.50, 6.33, 3.00, 5.00, 1.75, 2.00, 7.00, 2.00, 5.00, 3.00, 3.50, 4.50, 9.00	120.899	TRUE	0	24.68	Cells_EBV-transformed_lymphocytes	90.67	Whole_Blood	4.71
rs2002594	3	122111560	FAM162A	ENSG00000114023.11	3	122103023	122130714	Skin_Not_Sun_Exposed_Suprapubic	7.41584e-12	2.79863e-07	-0.210998	Adrenal_Schmitt2016, Bladder_Schmitt2016, Brain_astrocyte_ENCODE2012, Brain_microvascular_endothelial_cell_ENCODE2012, Brain_vascular_pericyte_ENCODE2012, Cortical_plate_neurons_Won2016, Dorsolateral_Prefrontal_Cortex_Schmitt2016, GM12878_Rao2014, Germinal_zone_neurons_Won2016, HMEC_Rao2014, HUVEC_Rao2014, HeLa_Rao2014, Hippocampus_Schmitt2016, IMR90_Dixon2012, IMR90_Jin2013, IMR90_Rao2014, K562_…	5.00, 3.50, 4.50, 2.00, 3.00, 3.33, 6.00, 2.26, 3.33, 3.17, 3.00, 2.25, 7.00, 4.00, 1.50, 5.57, 4.50, 3.40, 1.50, 6.33, 3.00, 5.00, 1.75, 2.00, 7.00, 2.00, 5.00, 3.00, 3.50, 4.50, 9.00	120.899	TRUE	0	39.04	Cells_EBV-transformed_lymphocytes	90.67	Whole_Blood	4.71
rs2002594	3	122111560	FAM162A	ENSG00000114023.11	3	122103023	122130714	Skin_Sun_Exposed_Lower_leg	2.08248e-11	7.28111e-07	-0.170002	Adrenal_Schmitt2016, Bladder_Schmitt2016, Brain_astrocyte_ENCODE2012, Brain_microvascular_endothelial_cell_ENCODE2012, Brain_vascular_pericyte_ENCODE2012, Cortical_plate_neurons_Won2016, Dorsolateral_Prefrontal_Cortex_Schmitt2016, GM12878_Rao2014, Germinal_zone_neurons_Won2016, HMEC_Rao2014, HUVEC_Rao2014, HeLa_Rao2014, Hippocampus_Schmitt2016, IMR90_Dixon2012, IMR90_Jin2013, IMR90_Rao2014, K562_…	5.00, 3.50, 4.50, 2.00, 3.00, 3.33, 6.00, 2.26, 3.33, 3.17, 3.00, 2.25, 7.00, 4.00, 1.50, 5.57, 4.50, 3.40, 1.50, 6.33, 3.00, 5.00, 1.75, 2.00, 7.00, 2.00, 5.00, 3.00, 3.50, 4.50, 9.00	120.899	TRUE	0	39.65	Cells_EBV-transformed_lymphocytes	90.67	Whole_Blood	4.71
rs2252790	6	116663322	FAM26E	ENSG00000178033.5	6	116832809	116845955	Adipose_Subcutaneous	3.70645e-06	0.0331286	-0.229346	Adrenal_Schmitt2016, Bladder_Schmitt2016, Brain_astrocyte_ENCODE2012, Cortical_plate_neurons_Won2016, GM12878_Rao2014, Germinal_zone_neurons_Won2016, HMEC_Rao2014, HUVEC_Rao2014, IMR90_Dixon2012, IMR90_Jin2013, IMR90_Rao2014, K562_Rao2014, KBM7_Rao2014, Lung_Schmitt2016, Right_Ventricle_Schmitt2016, SK-N-MC_ENCODE2012, Spinal_cord_astrocyte_ENCODE2012, Spleen_Schmitt2016, hESC_Dixon2012, hESC_Jin…	2.00, 1.00, 2.50, 0.33, 0.26, 1.67, 0.17, 0.33, 1.50, 0.50, 0.43, 0.17, 0.20, 0.50, 1.00, 0.50, 0.50, 1.00, 1.50, 3.00	19.0561	TRUE	169487	4.95	Artery_Aorta	15.89	Pancreas	0.12
rs2252790	6	116663322	FAM26E	ENSG00000178033.5	6	116832809	116845955	Testis	5.57418e-10	1.47253e-05	-0.421371	Adrenal_Schmitt2016, Bladder_Schmitt2016, Brain_astrocyte_ENCODE2012, Cortical_plate_neurons_Won2016, GM12878_Rao2014, Germinal_zone_neurons_Won2016, HMEC_Rao2014, HUVEC_Rao2014, IMR90_Dixon2012, IMR90_Jin2013, IMR90_Rao2014, K562_Rao2014, KBM7_Rao2014, Lung_Schmitt2016, Right_Ventricle_Schmitt2016, SK-N-MC_ENCODE2012, Spinal_cord_astrocyte_ENCODE2012, Spleen_Schmitt2016, hESC_Dixon2012, hESC_Jin…	2.00, 1.00, 2.50, 0.33, 0.26, 1.67, 0.17, 0.33, 1.50, 0.50, 0.43, 0.17, 0.20, 0.50, 1.00, 0.50, 0.50, 1.00, 1.50, 3.00	19.0561	TRUE	169487	1.26	Artery_Aorta	15.89	Pancreas	0.12
rs10392	20	37550934	FAM83D	ENSG00000101447.9	20	37554955	37581703	Esophagus_Mucosa	2.78673e-08	0.000490781	-0.282104	Adrenal_Schmitt2016, Bladder_Schmitt2016, Brain_astrocyte_ENCODE2012, Brain_microvascular_endothelial_cell_ENCODE2012, Brain_vascular_pericyte_ENCODE2012, Cortical_plate_neurons_Won2016, Dorsolateral_Prefrontal_Cortex_Schmitt2016, GM12878_Rao2014, Germinal_zone_neurons_Won2016, HMEC_Rao2014, HUVEC_Rao2014, HeLa_Rao2014, Hippocampus_Schmitt2016, IMR90_Dixon2012, IMR90_Jin2013, IMR90_Rao2014, K562_…	5.00, 2.50, 3.00, 2.00, 3.00, 2.00, 3.00, 1.78, 2.00, 1.00, 2.33, 2.12, 4.00, 2.50, 0.83, 2.86, 3.17, 3.00, 2.00, 3.00, 3.00, 4.00, 1.50, 1.00, 5.00, 2.00, 3.00, 1.50, 3.00, 2.50, 5.00	82.5981	TRUE	4021	113	Esophagus_Muscularis	170.2	Muscle_Skeletal	0.13
rs10392	20	37550934	FAM83D	ENSG00000101447.9	20	37554955	37581703	Skin_Not_Sun_Exposed_Suprapubic	4.28484e-14	2.75333e-09	-0.558263	Adrenal_Schmitt2016, Bladder_Schmitt2016, Brain_astrocyte_ENCODE2012, Brain_microvascular_endothelial_cell_ENCODE2012, Brain_vascular_pericyte_ENCODE2012, Cortical_plate_neurons_Won2016, Dorsolateral_Prefrontal_Cortex_Schmitt2016, GM12878_Rao2014, Germinal_zone_neurons_Won2016, HMEC_Rao2014, HUVEC_Rao2014, HeLa_Rao2014, Hippocampus_Schmitt2016, IMR90_Dixon2012, IMR90_Jin2013, IMR90_Rao2014, K562_…	5.00, 2.50, 3.00, 2.00, 3.00, 2.00, 3.00, 1.78, 2.00, 1.00, 2.33, 2.12, 4.00, 2.50, 0.83, 2.86, 3.17, 3.00, 2.00, 3.00, 3.00, 4.00, 1.50, 1.00, 5.00, 2.00, 3.00, 1.50, 3.00, 2.50, 5.00	82.5981	TRUE	4021	14.52	Esophagus_Muscularis	170.2	Muscle_Skeletal	0.13
rs10392	20	37550934	FAM83D	ENSG00000101447.9	20	37554955	37581703	Skin_Sun_Exposed_Lower_leg	3.90648e-13	1.82784e-08	-0.401106	Adrenal_Schmitt2016, Bladder_Schmitt2016, Brain_astrocyte_ENCODE2012, Brain_microvascular_endothelial_cell_ENCODE2012, Brain_vascular_pericyte_ENCODE2012, Cortical_plate_neurons_Won2016, Dorsolateral_Prefrontal_Cortex_Schmitt2016, GM12878_Rao2014, Germinal_zone_neurons_Won2016, HMEC_Rao2014, HUVEC_Rao2014, HeLa_Rao2014, Hippocampus_Schmitt2016, IMR90_Dixon2012, IMR90_Jin2013, IMR90_Rao2014, K562_…	5.00, 2.50, 3.00, 2.00, 3.00, 2.00, 3.00, 1.78, 2.00, 1.00, 2.33, 2.12, 4.00, 2.50, 0.83, 2.86, 3.17, 3.00, 2.00, 3.00, 3.00, 4.00, 1.50, 1.00, 5.00, 2.00, 3.00, 1.50, 3.00, 2.50, 5.00	82.5981	TRUE	4021	12.78	Esophagus_Muscularis	170.2	Muscle_Skeletal	0.13
rs10392	20	37550934	FAM83D	ENSG00000101447.9	20	37554955	37581703	Testis	5.56168e-09	0.000115992	-0.276193	Adrenal_Schmitt2016, Bladder_Schmitt2016, Brain_astrocyte_ENCODE2012, Brain_microvascular_endothelial_cell_ENCODE2012, Brain_vascular_pericyte_ENCODE2012, Cortical_plate_neurons_Won2016, Dorsolateral_Prefrontal_Cortex_Schmitt2016, GM12878_Rao2014, Germinal_zone_neurons_Won2016, HMEC_Rao2014, HUVEC_Rao2014, HeLa_Rao2014, Hippocampus_Schmitt2016, IMR90_Dixon2012, IMR90_Jin2013, IMR90_Rao2014, K562_…	5.00, 2.50, 3.00, 2.00, 3.00, 2.00, 3.00, 1.78, 2.00, 1.00, 2.33, 2.12, 4.00, 2.50, 0.83, 2.86, 3.17, 3.00, 2.00, 3.00, 3.00, 4.00, 1.50, 1.00, 5.00, 2.00, 3.00, 1.50, 3.00, 2.50, 5.00	82.5981	TRUE	4021	11.69	Esophagus_Muscularis	170.2	Muscle_Skeletal	0.13
rs10392	20	37550934	FAM83D	ENSG00000101447.9	20	37554955	37581703	Whole_Blood	3.25377e-07	0.00394691	-0.232792	Adrenal_Schmitt2016, Bladder_Schmitt2016, Brain_astrocyte_ENCODE2012, Brain_microvascular_endothelial_cell_ENCODE2012, Brain_vascular_pericyte_ENCODE2012, Cortical_plate_neurons_Won2016, Dorsolateral_Prefrontal_Cortex_Schmitt2016, GM12878_Rao2014, Germinal_zone_neurons_Won2016, HMEC_Rao2014, HUVEC_Rao2014, HeLa_Rao2014, Hippocampus_Schmitt2016, IMR90_Dixon2012, IMR90_Jin2013, IMR90_Rao2014, K562_…	5.00, 2.50, 3.00, 2.00, 3.00, 2.00, 3.00, 1.78, 2.00, 1.00, 2.33, 2.12, 4.00, 2.50, 0.83, 2.86, 3.17, 3.00, 2.00, 3.00, 3.00, 4.00, 1.50, 1.00, 5.00, 2.00, 3.00, 1.50, 3.00, 2.50, 5.00	82.5981	TRUE	4021	0.68	Esophagus_Muscularis	170.2	Muscle_Skeletal	0.13
rs2252790	6	116663322	FRK	ENSG00000111816.6	6	116252312	116381921	Muscle_Skeletal	1.91419e-17	1.62538e-12	0.328872	Bladder_Schmitt2016, Brain_astrocyte_ENCODE2012, Brain_vascular_pericyte_ENCODE2012, Dorsolateral_Prefrontal_Cortex_Schmitt2016, GM12878_Rao2014, Germinal_zone_neurons_Won2016, HUVEC_Rao2014, HeLa_Rao2014, Hippocampus_Schmitt2016, IMR90_Dixon2012, IMR90_Jin2013, K562_Rao2014, Neuronal_progenitor_Dixon2015, Right_Ventricle_Schmitt2016, SK-N-MC_ENCODE2012, Spleen_Schmitt2016, hESC_Dixon2012, hESC_J…	1.00, 1.00, 1.00, 2.00, 0.39, 2.00, 0.67, 0.12, 2.00, 1.00, 0.50, 0.17, 1.00, 2.00, 0.50, 0.50, 2.00, 4.00	21.8496	TRUE	281401	0.71	Artery_Tibial	8.25	Brain_Cerebellar_Hemisphere	0.1
rs10211296	2	166490342	GALNT3	ENSG00000115339.9	2	166604101	166651192	Adipose_Subcutaneous	1.68131e-07	0.00217248	-0.292034	Bladder_Schmitt2016, Brain_astrocyte_ENCODE2012, Brain_microvascular_endothelial_cell_ENCODE2012, Cortical_plate_neurons_Won2016, GM12878_Rao2014, Germinal_zone_neurons_Won2016, HMEC_Rao2014, HUVEC_Rao2014, HeLa_Rao2014, Hippocampus_Schmitt2016, IMR90_Dixon2012, IMR90_Jin2013, IMR90_Rao2014, K562_Rao2014, KBM7_Rao2014, Lung_Schmitt2016, Neuronal_progenitor_Dixon2015, Ovary_Schmitt2016, Pancreas_S…	0.50, 1.50, 0.50, 5.33, 0.35, 4.67, 0.17, 1.00, 0.12, 1.00, 3.00, 1.67, 1.00, 0.83, 0.80, 0.50, 4.00, 1.00, 0.25, 1.33, 1.00, 0.50, 0.50, 7.50, 15.00	54.0228	TRUE	113759	1.69	Minor_Salivary_Gland	31.1	Heart_Left_Ventricle	0.13
rs7913179	10	99464865	GFRA2	ENSG00000168546.6	8	21547915	21669869	Brain_Amygdala	4.96642e-06	0.0421707	1.4509	GM12878_Rao2014, Germinal_zone_neurons_Won2016	0.04, 0.33	0.3768	FALSE	NA	1.22	Thyroid	20.75	Pancreas	0.1
rs2835872	21	39027271	GREB1L	ENSG00000141449.10	18	18822203	19105378	Artery_Tibial	1.81504e-06	0.0180557	0.148382	Adrenal_Schmitt2016, GM12878_Rao2014, IMR90_Jin2013	1.00, 0.04, 0.17	1.2101	FALSE	NA	3.61	Thyroid	7.45	Cells_EBV-transformed_lymphocytes	0.07
rs1316543	10	121204659	GRK5	ENSG00000198873.10	10	120967101	121215131	Thyroid	2.5409e-06	0.0243294	0.245241	Adrenal_Schmitt2016, Bladder_Schmitt2016, Brain_astrocyte_ENCODE2012, Brain_microvascular_endothelial_cell_ENCODE2012, Brain_vascular_pericyte_ENCODE2012, Cortical_plate_neurons_Won2016, Dorsolateral_Prefrontal_Cortex_Schmitt2016, GM12878_Rao2014, Germinal_zone_neurons_Won2016, HMEC_Rao2014, HUVEC_Rao2014, HeLa_Rao2014, Hippocampus_Schmitt2016, IMR90_Dixon2012, IMR90_Jin2013, IMR90_Rao2014, K562_…	6.00, 6.00, 17.50, 6.50, 4.00, 13.33, 12.00, 10.52, 15.00, 4.33, 15.67, 5.00, 14.00, 18.50, 7.17, 15.43, 12.17, 9.80, 5.00, 9.00, 9.00, 8.00, 4.50, 1.67, 25.00, 3.00, 3.00, 2.00, 11.50, 18.00, 33.00	325.584	TRUE	0	41.88	Artery_Aorta	127.4	Pancreas	2.87
rs12898370	15	77808597	HMG20A	ENSG00000140382.10	15	77712754	77777949	Adipose_Subcutaneous	4.55967e-09	9.85523e-05	0.285448	Adrenal_Schmitt2016, Bladder_Schmitt2016, Brain_astrocyte_ENCODE2012, Brain_microvascular_endothelial_cell_ENCODE2012, Cortical_plate_neurons_Won2016, Dorsolateral_Prefrontal_Cortex_Schmitt2016, GM12878_Rao2014, Germinal_zone_neurons_Won2016, HMEC_Rao2014, HUVEC_Rao2014, HeLa_Rao2014, Hippocampus_Schmitt2016, IMR90_Dixon2012, IMR90_Jin2013, IMR90_Rao2014, K562_Rao2014, KBM7_Rao2014, Lung_Schmitt2…	1.00, 1.50, 4.50, 2.50, 5.00, 4.00, 2.22, 5.33, 0.33, 2.33, 0.62, 3.00, 6.50, 2.83, 2.14, 2.17, 3.20, 2.00, 1.00, 5.50, 0.75, 0.33, 8.00, 1.00, 0.50, 4.00, 6.00, 12.00	90.2686	TRUE	30648	19.01	Cells_EBV-transformed_lymphocytes	44.77	Whole_Blood	4.38
rs12898370	15	77808597	HMG20A	ENSG00000140382.10	15	77712754	77777949	Artery_Aorta	4.17637e-10	1.14132e-05	0.343094	Adrenal_Schmitt2016, Bladder_Schmitt2016, Brain_astrocyte_ENCODE2012, Brain_microvascular_endothelial_cell_ENCODE2012, Cortical_plate_neurons_Won2016, Dorsolateral_Prefrontal_Cortex_Schmitt2016, GM12878_Rao2014, Germinal_zone_neurons_Won2016, HMEC_Rao2014, HUVEC_Rao2014, HeLa_Rao2014, Hippocampus_Schmitt2016, IMR90_Dixon2012, IMR90_Jin2013, IMR90_Rao2014, K562_Rao2014, KBM7_Rao2014, Lung_Schmitt2…	1.00, 1.50, 4.50, 2.50, 5.00, 4.00, 2.22, 5.33, 0.33, 2.33, 0.62, 3.00, 6.50, 2.83, 2.14, 2.17, 3.20, 2.00, 1.00, 5.50, 0.75, 0.33, 8.00, 1.00, 0.50, 4.00, 6.00, 12.00	90.2686	TRUE	30648	21.39	Cells_EBV-transformed_lymphocytes	44.77	Whole_Blood	4.38
rs12898370	15	77808597	HMG20A	ENSG00000140382.10	15	77712754	77777949	Artery_Tibial	1.23239e-15	9.45172e-11	0.400309	Adrenal_Schmitt2016, Bladder_Schmitt2016, Brain_astrocyte_ENCODE2012, Brain_microvascular_endothelial_cell_ENCODE2012, Cortical_plate_neurons_Won2016, Dorsolateral_Prefrontal_Cortex_Schmitt2016, GM12878_Rao2014, Germinal_zone_neurons_Won2016, HMEC_Rao2014, HUVEC_Rao2014, HeLa_Rao2014, Hippocampus_Schmitt2016, IMR90_Dixon2012, IMR90_Jin2013, IMR90_Rao2014, K562_Rao2014, KBM7_Rao2014, Lung_Schmitt2…	1.00, 1.50, 4.50, 2.50, 5.00, 4.00, 2.22, 5.33, 0.33, 2.33, 0.62, 3.00, 6.50, 2.83, 2.14, 2.17, 3.20, 2.00, 1.00, 5.50, 0.75, 0.33, 8.00, 1.00, 0.50, 4.00, 6.00, 12.00	90.2686	TRUE	30648	19.47	Cells_EBV-transformed_lymphocytes	44.77	Whole_Blood	4.38
rs12898370	15	77808597	HMG20A	ENSG00000140382.10	15	77712754	77777949	Heart_Atrial_Appendage	3.9252e-07	0.00461994	0.268887	Adrenal_Schmitt2016, Bladder_Schmitt2016, Brain_astrocyte_ENCODE2012, Brain_microvascular_endothelial_cell_ENCODE2012, Cortical_plate_neurons_Won2016, Dorsolateral_Prefrontal_Cortex_Schmitt2016, GM12878_Rao2014, Germinal_zone_neurons_Won2016, HMEC_Rao2014, HUVEC_Rao2014, HeLa_Rao2014, Hippocampus_Schmitt2016, IMR90_Dixon2012, IMR90_Jin2013, IMR90_Rao2014, K562_Rao2014, KBM7_Rao2014, Lung_Schmitt2…	1.00, 1.50, 4.50, 2.50, 5.00, 4.00, 2.22, 5.33, 0.33, 2.33, 0.62, 3.00, 6.50, 2.83, 2.14, 2.17, 3.20, 2.00, 1.00, 5.50, 0.75, 0.33, 8.00, 1.00, 0.50, 4.00, 6.00, 12.00	90.2686	TRUE	30648	14.35	Cells_EBV-transformed_lymphocytes	44.77	Whole_Blood	4.38
rs12898370	15	77808597	HMG20A	ENSG00000140382.10	15	77712754	77777949	Nerve_Tibial	5.79612e-06	0.0485227	0.23115	Adrenal_Schmitt2016, Bladder_Schmitt2016, Brain_astrocyte_ENCODE2012, Brain_microvascular_endothelial_cell_ENCODE2012, Cortical_plate_neurons_Won2016, Dorsolateral_Prefrontal_Cortex_Schmitt2016, GM12878_Rao2014, Germinal_zone_neurons_Won2016, HMEC_Rao2014, HUVEC_Rao2014, HeLa_Rao2014, Hippocampus_Schmitt2016, IMR90_Dixon2012, IMR90_Jin2013, IMR90_Rao2014, K562_Rao2014, KBM7_Rao2014, Lung_Schmitt2…	1.00, 1.50, 4.50, 2.50, 5.00, 4.00, 2.22, 5.33, 0.33, 2.33, 0.62, 3.00, 6.50, 2.83, 2.14, 2.17, 3.20, 2.00, 1.00, 5.50, 0.75, 0.33, 8.00, 1.00, 0.50, 4.00, 6.00, 12.00	90.2686	TRUE	30648	30.25	Cells_EBV-transformed_lymphocytes	44.77	Whole_Blood	4.38
rs12898370	15	77808597	HMG20A	ENSG00000140382.10	15	77712754	77777949	Pituitary	7.33973e-10	1.91763e-05	0.499156	Adrenal_Schmitt2016, Bladder_Schmitt2016, Brain_astrocyte_ENCODE2012, Brain_microvascular_endothelial_cell_ENCODE2012, Cortical_plate_neurons_Won2016, Dorsolateral_Prefrontal_Cortex_Schmitt2016, GM12878_Rao2014, Germinal_zone_neurons_Won2016, HMEC_Rao2014, HUVEC_Rao2014, HeLa_Rao2014, Hippocampus_Schmitt2016, IMR90_Dixon2012, IMR90_Jin2013, IMR90_Rao2014, K562_Rao2014, KBM7_Rao2014, Lung_Schmitt2…	1.00, 1.50, 4.50, 2.50, 5.00, 4.00, 2.22, 5.33, 0.33, 2.33, 0.62, 3.00, 6.50, 2.83, 2.14, 2.17, 3.20, 2.00, 1.00, 5.50, 0.75, 0.33, 8.00, 1.00, 0.50, 4.00, 6.00, 12.00	90.2686	TRUE	30648	22.47	Cells_EBV-transformed_lymphocytes	44.77	Whole_Blood	4.38
rs12898370	15	77808597	HMG20A	ENSG00000140382.10	15	77712754	77777949	Skin_Sun_Exposed_Lower_leg	1.53508e-07	0.00206198	0.228534	Adrenal_Schmitt2016, Bladder_Schmitt2016, Brain_astrocyte_ENCODE2012, Brain_microvascular_endothelial_cell_ENCODE2012, Cortical_plate_neurons_Won2016, Dorsolateral_Prefrontal_Cortex_Schmitt2016, GM12878_Rao2014, Germinal_zone_neurons_Won2016, HMEC_Rao2014, HUVEC_Rao2014, HeLa_Rao2014, Hippocampus_Schmitt2016, IMR90_Dixon2012, IMR90_Jin2013, IMR90_Rao2014, K562_Rao2014, KBM7_Rao2014, Lung_Schmitt2…	1.00, 1.50, 4.50, 2.50, 5.00, 4.00, 2.22, 5.33, 0.33, 2.33, 0.62, 3.00, 6.50, 2.83, 2.14, 2.17, 3.20, 2.00, 1.00, 5.50, 0.75, 0.33, 8.00, 1.00, 0.50, 4.00, 6.00, 12.00	90.2686	TRUE	30648	17.58	Cells_EBV-transformed_lymphocytes	44.77	Whole_Blood	4.38
rs12898370	15	77808597	HMG20A	ENSG00000140382.10	15	77712754	77777949	Thyroid	9.13393e-13	3.87789e-08	0.321034	Adrenal_Schmitt2016, Bladder_Schmitt2016, Brain_astrocyte_ENCODE2012, Brain_microvascular_endothelial_cell_ENCODE2012, Cortical_plate_neurons_Won2016, Dorsolateral_Prefrontal_Cortex_Schmitt2016, GM12878_Rao2014, Germinal_zone_neurons_Won2016, HMEC_Rao2014, HUVEC_Rao2014, HeLa_Rao2014, Hippocampus_Schmitt2016, IMR90_Dixon2012, IMR90_Jin2013, IMR90_Rao2014, K562_Rao2014, KBM7_Rao2014, Lung_Schmitt2…	1.00, 1.50, 4.50, 2.50, 5.00, 4.00, 2.22, 5.33, 0.33, 2.33, 0.62, 3.00, 6.50, 2.83, 2.14, 2.17, 3.20, 2.00, 1.00, 5.50, 0.75, 0.33, 8.00, 1.00, 0.50, 4.00, 6.00, 12.00	90.2686	TRUE	30648	28.28	Cells_EBV-transformed_lymphocytes	44.77	Whole_Blood	4.38
rs2835872	21	39027271	KCNJ6	ENSG00000157542.8	21	38979678	39288749	Brain_Cerebellum	1.40993e-06	0.0144489	-0.420034	Adrenal_Schmitt2016, Bladder_Schmitt2016, Brain_astrocyte_ENCODE2012, Brain_microvascular_endothelial_cell_ENCODE2012, Brain_vascular_pericyte_ENCODE2012, Cortical_plate_neurons_Won2016, Dorsolateral_Prefrontal_Cortex_Schmitt2016, GM12878_Rao2014, Germinal_zone_neurons_Won2016, HMEC_Rao2014, HUVEC_Rao2014, HeLa_Rao2014, Hippocampus_Schmitt2016, IMR90_Dixon2012, IMR90_Jin2013, IMR90_Rao2014, K562_…	9.00, 6.50, 23.50, 10.00, 3.00, 22.00, 16.00, 8.83, 22.67, 3.67, 15.33, 8.62, 18.00, 21.50, 9.67, 12.29, 19.67, 17.60, 7.00, 20.67, 15.50, 9.00, 3.25, 3.33, 20.00, 10.00, 11.00, 3.00, 9.50, 27.50, 52.00	439.587	TRUE	0	7.41	Brain_Cerebellar_Hemisphere	8.48	Spleen	0.05
rs2835872	21	39027271	KCNJ6	ENSG00000157542.8	21	38979678	39288749	Brain_Frontal_Cortex_BA9	5.66308e-06	0.0475765	-0.267337	Adrenal_Schmitt2016, Bladder_Schmitt2016, Brain_astrocyte_ENCODE2012, Brain_microvascular_endothelial_cell_ENCODE2012, Brain_vascular_pericyte_ENCODE2012, Cortical_plate_neurons_Won2016, Dorsolateral_Prefrontal_Cortex_Schmitt2016, GM12878_Rao2014, Germinal_zone_neurons_Won2016, HMEC_Rao2014, HUVEC_Rao2014, HeLa_Rao2014, Hippocampus_Schmitt2016, IMR90_Dixon2012, IMR90_Jin2013, IMR90_Rao2014, K562_…	9.00, 6.50, 23.50, 10.00, 3.00, 22.00, 16.00, 8.83, 22.67, 3.67, 15.33, 8.62, 18.00, 21.50, 9.67, 12.29, 19.67, 17.60, 7.00, 20.67, 15.50, 9.00, 3.25, 3.33, 20.00, 10.00, 11.00, 3.00, 9.50, 27.50, 52.00	439.587	TRUE	0	4.94	Brain_Cerebellar_Hemisphere	8.48	Spleen	0.05
rs6701037	1	175120078	KIAA0040	ENSG00000235750.5	1	175126123	175162135	Skin_Sun_Exposed_Lower_leg	1.10437e-06	0.0116233	-0.212028	Adrenal_Schmitt2016, Bladder_Schmitt2016, Brain_astrocyte_ENCODE2012, Brain_microvascular_endothelial_cell_ENCODE2012, Brain_vascular_pericyte_ENCODE2012, Cortical_plate_neurons_Won2016, Dorsolateral_Prefrontal_Cortex_Schmitt2016, GM12878_Rao2014, Germinal_zone_neurons_Won2016, HMEC_Rao2014, HUVEC_Rao2014, HeLa_Rao2014, Hippocampus_Schmitt2016, IMR90_Dixon2012, IMR90_Jin2013, IMR90_Rao2014, K562_…	2.00, 3.00, 4.50, 1.50, 1.00, 3.33, 2.00, 2.09, 3.33, 1.00, 4.67, 1.88, 2.00, 3.50, 1.50, 2.43, 2.67, 3.40, 1.50, 3.00, 2.00, 2.00, 1.00, 0.33, 6.00, 2.00, 3.00, 1.50, 4.00, 5.00, 10.00	87.1239	TRUE	6045	12.88	Lung	73.13	Cells_Transformed_fibroblasts	0.19
rs2002594	3	122111560	KPNA1	ENSG00000114030.8	3	122140796	122233792	Brain_Cerebellar_Hemisphere	2.08963e-09	4.91898e-05	0.370711	Adrenal_Schmitt2016, Bladder_Schmitt2016, Brain_astrocyte_ENCODE2012, Brain_microvascular_endothelial_cell_ENCODE2012, Cortical_plate_neurons_Won2016, Dorsolateral_Prefrontal_Cortex_Schmitt2016, GM12878_Rao2014, Germinal_zone_neurons_Won2016, HMEC_Rao2014, HUVEC_Rao2014, HeLa_Rao2014, Hippocampus_Schmitt2016, IMR90_Dixon2012, IMR90_Jin2013, IMR90_Rao2014, K562_Rao2014, KBM7_Rao2014, Lung_Schmitt2…	4.00, 2.50, 5.50, 1.00, 7.67, 4.00, 3.70, 7.33, 1.50, 3.67, 1.88, 4.00, 6.50, 3.17, 3.14, 3.67, 3.00, 0.50, 2.67, 3.50, 1.00, 0.75, 0.67, 5.00, 0.50, 1.00, 0.50, 3.00, 6.00, 12.00	103.297	TRUE	29236	22.35	Muscle_Skeletal	35.73	Pancreas	5.94
rs2002594	3	122111560	KPNA1	ENSG00000114030.8	3	122140796	122233792	Brain_Cerebellum	1.66548e-11	5.99958e-07	0.428338	Adrenal_Schmitt2016, Bladder_Schmitt2016, Brain_astrocyte_ENCODE2012, Brain_microvascular_endothelial_cell_ENCODE2012, Cortical_plate_neurons_Won2016, Dorsolateral_Prefrontal_Cortex_Schmitt2016, GM12878_Rao2014, Germinal_zone_neurons_Won2016, HMEC_Rao2014, HUVEC_Rao2014, HeLa_Rao2014, Hippocampus_Schmitt2016, IMR90_Dixon2012, IMR90_Jin2013, IMR90_Rao2014, K562_Rao2014, KBM7_Rao2014, Lung_Schmitt2…	4.00, 2.50, 5.50, 1.00, 7.67, 4.00, 3.70, 7.33, 1.50, 3.67, 1.88, 4.00, 6.50, 3.17, 3.14, 3.67, 3.00, 0.50, 2.67, 3.50, 1.00, 0.75, 0.67, 5.00, 0.50, 1.00, 0.50, 3.00, 6.00, 12.00	103.297	TRUE	29236	21.22	Muscle_Skeletal	35.73	Pancreas	5.94
rs2002594	3	122111560	KPNA1	ENSG00000114030.8	3	122140796	122233792	Testis	4.26001e-06	0.0373638	0.220837	Adrenal_Schmitt2016, Bladder_Schmitt2016, Brain_astrocyte_ENCODE2012, Brain_microvascular_endothelial_cell_ENCODE2012, Cortical_plate_neurons_Won2016, Dorsolateral_Prefrontal_Cortex_Schmitt2016, GM12878_Rao2014, Germinal_zone_neurons_Won2016, HMEC_Rao2014, HUVEC_Rao2014, HeLa_Rao2014, Hippocampus_Schmitt2016, IMR90_Dixon2012, IMR90_Jin2013, IMR90_Rao2014, K562_Rao2014, KBM7_Rao2014, Lung_Schmitt2…	4.00, 2.50, 5.50, 1.00, 7.67, 4.00, 3.70, 7.33, 1.50, 3.67, 1.88, 4.00, 6.50, 3.17, 3.14, 3.67, 3.00, 0.50, 2.67, 3.50, 1.00, 0.75, 0.67, 5.00, 0.50, 1.00, 0.50, 3.00, 6.00, 12.00	103.297	TRUE	29236	18.02	Muscle_Skeletal	35.73	Pancreas	5.94
rs2002594	3	122111560	KPNA1	ENSG00000114030.8	3	122140796	122233792	Thyroid	3.22658e-07	0.003934	0.124501	Adrenal_Schmitt2016, Bladder_Schmitt2016, Brain_astrocyte_ENCODE2012, Brain_microvascular_endothelial_cell_ENCODE2012, Cortical_plate_neurons_Won2016, Dorsolateral_Prefrontal_Cortex_Schmitt2016, GM12878_Rao2014, Germinal_zone_neurons_Won2016, HMEC_Rao2014, HUVEC_Rao2014, HeLa_Rao2014, Hippocampus_Schmitt2016, IMR90_Dixon2012, IMR90_Jin2013, IMR90_Rao2014, K562_Rao2014, KBM7_Rao2014, Lung_Schmitt2…	4.00, 2.50, 5.50, 1.00, 7.67, 4.00, 3.70, 7.33, 1.50, 3.67, 1.88, 4.00, 6.50, 3.17, 3.14, 3.67, 3.00, 0.50, 2.67, 3.50, 1.00, 0.75, 0.67, 5.00, 0.50, 1.00, 0.50, 3.00, 6.00, 12.00	103.297	TRUE	29236	17.62	Muscle_Skeletal	35.73	Pancreas	5.94
rs2002594	3	122111560	KPNA1	ENSG00000114030.8	3	122140796	122233792	Whole_Blood	4.28123e-06	0.0373638	0.122514	Adrenal_Schmitt2016, Bladder_Schmitt2016, Brain_astrocyte_ENCODE2012, Brain_microvascular_endothelial_cell_ENCODE2012, Cortical_plate_neurons_Won2016, Dorsolateral_Prefrontal_Cortex_Schmitt2016, GM12878_Rao2014, Germinal_zone_neurons_Won2016, HMEC_Rao2014, HUVEC_Rao2014, HeLa_Rao2014, Hippocampus_Schmitt2016, IMR90_Dixon2012, IMR90_Jin2013, IMR90_Rao2014, K562_Rao2014, KBM7_Rao2014, Lung_Schmitt2…	4.00, 2.50, 5.50, 1.00, 7.67, 4.00, 3.70, 7.33, 1.50, 3.67, 1.88, 4.00, 6.50, 3.17, 3.14, 3.67, 3.00, 0.50, 2.67, 3.50, 1.00, 0.75, 0.67, 5.00, 0.50, 1.00, 0.50, 3.00, 6.00, 12.00	103.297	TRUE	29236	10.21	Muscle_Skeletal	35.73	Pancreas	5.94
rs11870068	17	65944514	LINC00674	ENSG00000237854.3	17	66098049	66111659	Adipose_Subcutaneous	2.99305e-08	0.000515657	0.388761	Cortical_plate_neurons_Won2016, GM12878_Rao2014, Germinal_zone_neurons_Won2016, HUVEC_Rao2014, IMR90_Dixon2012, IMR90_Jin2013, K562_Rao2014, KBM7_Rao2014, NHEK_Rao2014, Right_Ventricle_Schmitt2016, hESC_Dixon2012, hESC_Jin2013	0.67, 0.09, 0.33, 0.33, 0.50, 0.33, 0.17, 0.40, 0.33, 2.00, 0.50, 1.00	6.6536	TRUE	153535	5.04	Brain_Spinal_cord_cervical_c-1	10.96	Cells_EBV-transformed_lymphocytes	0.69
rs11870068	17	65944514	LINC00674	ENSG00000237854.3	17	66098049	66111659	Adipose_Visceral_Omentum	2.38707e-07	0.00297137	0.417929	Cortical_plate_neurons_Won2016, GM12878_Rao2014, Germinal_zone_neurons_Won2016, HUVEC_Rao2014, IMR90_Dixon2012, IMR90_Jin2013, K562_Rao2014, KBM7_Rao2014, NHEK_Rao2014, Right_Ventricle_Schmitt2016, hESC_Dixon2012, hESC_Jin2013	0.67, 0.09, 0.33, 0.33, 0.50, 0.33, 0.17, 0.40, 0.33, 2.00, 0.50, 1.00	6.6536	TRUE	153535	5.49	Brain_Spinal_cord_cervical_c-1	10.96	Cells_EBV-transformed_lymphocytes	0.69
rs11870068	17	65944514	LINC00674	ENSG00000237854.3	17	66098049	66111659	Artery_Tibial	4.29029e-06	0.0373638	0.303865	Cortical_plate_neurons_Won2016, GM12878_Rao2014, Germinal_zone_neurons_Won2016, HUVEC_Rao2014, IMR90_Dixon2012, IMR90_Jin2013, K562_Rao2014, KBM7_Rao2014, NHEK_Rao2014, Right_Ventricle_Schmitt2016, hESC_Dixon2012, hESC_Jin2013	0.67, 0.09, 0.33, 0.33, 0.50, 0.33, 0.17, 0.40, 0.33, 2.00, 0.50, 1.00	6.6536	TRUE	153535	6.54	Brain_Spinal_cord_cervical_c-1	10.96	Cells_EBV-transformed_lymphocytes	0.69
rs11870068	17	65944514	LINC00674	ENSG00000237854.3	17	66098049	66111659	Cells_Transformed_fibroblasts	3.98307e-21	6.7642e-16	0.642373	Cortical_plate_neurons_Won2016, GM12878_Rao2014, Germinal_zone_neurons_Won2016, HUVEC_Rao2014, IMR90_Dixon2012, IMR90_Jin2013, K562_Rao2014, KBM7_Rao2014, NHEK_Rao2014, Right_Ventricle_Schmitt2016, hESC_Dixon2012, hESC_Jin2013	0.67, 0.09, 0.33, 0.33, 0.50, 0.33, 0.17, 0.40, 0.33, 2.00, 0.50, 1.00	6.6536	TRUE	153535	5.86	Brain_Spinal_cord_cervical_c-1	10.96	Cells_EBV-transformed_lymphocytes	0.69
rs11870068	17	65944514	LINC00674	ENSG00000237854.3	17	66098049	66111659	Colon_Sigmoid	2.21007e-06	0.021447	0.434015	Cortical_plate_neurons_Won2016, GM12878_Rao2014, Germinal_zone_neurons_Won2016, HUVEC_Rao2014, IMR90_Dixon2012, IMR90_Jin2013, K562_Rao2014, KBM7_Rao2014, NHEK_Rao2014, Right_Ventricle_Schmitt2016, hESC_Dixon2012, hESC_Jin2013	0.67, 0.09, 0.33, 0.33, 0.50, 0.33, 0.17, 0.40, 0.33, 2.00, 0.50, 1.00	6.6536	TRUE	153535	5.3	Brain_Spinal_cord_cervical_c-1	10.96	Cells_EBV-transformed_lymphocytes	0.69
rs11870068	17	65944514	LINC00674	ENSG00000237854.3	17	66098049	66111659	Esophagus_Muscularis	6.27622e-09	0.000128637	0.39976	Cortical_plate_neurons_Won2016, GM12878_Rao2014, Germinal_zone_neurons_Won2016, HUVEC_Rao2014, IMR90_Dixon2012, IMR90_Jin2013, K562_Rao2014, KBM7_Rao2014, NHEK_Rao2014, Right_Ventricle_Schmitt2016, hESC_Dixon2012, hESC_Jin2013	0.67, 0.09, 0.33, 0.33, 0.50, 0.33, 0.17, 0.40, 0.33, 2.00, 0.50, 1.00	6.6536	TRUE	153535	5.68	Brain_Spinal_cord_cervical_c-1	10.96	Cells_EBV-transformed_lymphocytes	0.69
rs11870068	17	65944514	LINC00674	ENSG00000237854.3	17	66098049	66111659	Lung	4.03526e-09	8.8055e-05	0.397682	Cortical_plate_neurons_Won2016, GM12878_Rao2014, Germinal_zone_neurons_Won2016, HUVEC_Rao2014, IMR90_Dixon2012, IMR90_Jin2013, K562_Rao2014, KBM7_Rao2014, NHEK_Rao2014, Right_Ventricle_Schmitt2016, hESC_Dixon2012, hESC_Jin2013	0.67, 0.09, 0.33, 0.33, 0.50, 0.33, 0.17, 0.40, 0.33, 2.00, 0.50, 1.00	6.6536	TRUE	153535	5.32	Brain_Spinal_cord_cervical_c-1	10.96	Cells_EBV-transformed_lymphocytes	0.69
rs12898370	15	77808597	LINGO1	ENSG00000169783.8	15	77905369	78113242	Lung	9.55892e-10	2.41773e-05	0.283508	Bladder_Schmitt2016, Brain_astrocyte_ENCODE2012, Brain_microvascular_endothelial_cell_ENCODE2012, Cortical_plate_neurons_Won2016, Dorsolateral_Prefrontal_Cortex_Schmitt2016, GM12878_Rao2014, Germinal_zone_neurons_Won2016, HMEC_Rao2014, HUVEC_Rao2014, HeLa_Rao2014, Hippocampus_Schmitt2016, IMR90_Dixon2012, IMR90_Jin2013, IMR90_Rao2014, K562_Rao2014, KBM7_Rao2014, Lung_Schmitt2016, NHEK_Rao2014, Ne…	1.50, 6.00, 1.50, 9.33, 3.00, 2.39, 9.33, 0.50, 2.00, 1.00, 3.00, 2.50, 2.83, 0.86, 4.00, 5.40, 1.00, 1.00, 5.50, 1.00, 0.75, 0.33, 2.00, 4.00, 4.00, 3.00, 4.50, 5.00	87.2318	TRUE	96772	0.81	Brain_Cortex	99.26	Cells_Transformed_fibroblasts	0.1
rs11870068	17	65944514	LRRC37A16P	ENSG00000267023.1	17	66121918	66148609	Cells_Transformed_fibroblasts	1.04587e-21	2.07215e-16	0.597319	Bladder_Schmitt2016, Cortical_plate_neurons_Won2016, GM12878_Rao2014, Germinal_zone_neurons_Won2016, HMEC_Rao2014, HUVEC_Rao2014, IMR90_Dixon2012, IMR90_Jin2013, IMR90_Rao2014, K562_Rao2014, KBM7_Rao2014, Neuronal_progenitor_Dixon2015, hESC_Dixon2012, hESC_Jin2013	1.50, 1.33, 0.26, 1.00, 0.17, 1.00, 1.00, 0.67, 0.14, 0.17, 0.60, 0.50, 1.00, 2.00	11.3371	TRUE	177404	10.13	Brain_Spinal_cord_cervical_c-1	24.54	Cells_EBV-transformed_lymphocytes	1.02
rs11870068	17	65944514	LRRC37A16P	ENSG00000267023.1	17	66121918	66148609	Esophagus_Mucosa	6.86088e-07	0.00763657	-0.236784	Bladder_Schmitt2016, Cortical_plate_neurons_Won2016, GM12878_Rao2014, Germinal_zone_neurons_Won2016, HMEC_Rao2014, HUVEC_Rao2014, IMR90_Dixon2012, IMR90_Jin2013, IMR90_Rao2014, K562_Rao2014, KBM7_Rao2014, Neuronal_progenitor_Dixon2015, hESC_Dixon2012, hESC_Jin2013	1.50, 1.33, 0.26, 1.00, 0.17, 1.00, 1.00, 0.67, 0.14, 0.17, 0.60, 0.50, 1.00, 2.00	11.3371	TRUE	177404	5.49	Brain_Spinal_cord_cervical_c-1	24.54	Cells_EBV-transformed_lymphocytes	1.02
rs4478858	1	31883924	MCTP2	ENSG00000140563.10	15	94774767	95023632	Adipose_Subcutaneous	9.29696e-07	0.0100931	-0.256966	Pancreas_Schmitt2016, hESC_Dixon2012, hESC_Jin2013	0.25, 0.50, 1.00	1.75	FALSE	NA	0.99	Whole_Blood	24.57	Brain_Amygdala	0.07
rs7590720	2	216898657	MREG	ENSG00000118242.11	2	216809213	216898819	Esophagus_Mucosa	1.72048e-07	0.00221108	0.150168	Adrenal_Schmitt2016, Bladder_Schmitt2016, Brain_astrocyte_ENCODE2012, Brain_microvascular_endothelial_cell_ENCODE2012, Brain_vascular_pericyte_ENCODE2012, Cortical_plate_neurons_Won2016, Dorsolateral_Prefrontal_Cortex_Schmitt2016, GM12878_Rao2014, Germinal_zone_neurons_Won2016, HMEC_Rao2014, HUVEC_Rao2014, HeLa_Rao2014, Hippocampus_Schmitt2016, IMR90_Dixon2012, IMR90_Jin2013, IMR90_Rao2014, K562_…	3.00, 5.00, 8.00, 2.50, 2.00, 9.33, 4.00, 1.96, 8.33, 1.83, 1.67, 0.88, 4.00, 6.00, 2.17, 1.29, 1.83, 1.00, 1.50, 2.00, 3.50, 2.00, 1.75, 1.33, 4.00, 1.00, 6.00, 3.00, 3.00, 9.00, 16.00	118.867	TRUE	0	28.61	Brain_Cerebellar_Hemisphere	34.78	Heart_Left_Ventricle	0.15
rs59551326	21	26756968	MRPL39	ENSG00000154719.9	21	26957968	26979829	Adipose_Visceral_Omentum	4.66176e-06	0.0398686	-0.278489	Adrenal_Schmitt2016, Bladder_Schmitt2016, Brain_astrocyte_ENCODE2012, Brain_microvascular_endothelial_cell_ENCODE2012, Cortical_plate_neurons_Won2016, Dorsolateral_Prefrontal_Cortex_Schmitt2016, GM12878_Rao2014, Germinal_zone_neurons_Won2016, Hippocampus_Schmitt2016, IMR90_Dixon2012, IMR90_Jin2013, IMR90_Rao2014, Neuronal_progenitor_Dixon2015, Pancreas_Schmitt2016, Right_Ventricle_Schmitt2016, SK…	1.00, 0.50, 0.50, 0.50, 0.33, 1.00, 0.48, 0.33, 1.00, 0.50, 0.33, 0.29, 1.00, 0.50, 1.00, 1.00, 1.00, 0.50, 1.00, 2.00	14.764	TRUE	201000	28.78	Cells_EBV-transformed_lymphocytes	121.25	Whole_Blood	3.92
rs59551326	21	26756968	MRPL39	ENSG00000154719.9	21	26957968	26979829	Skin_Sun_Exposed_Lower_leg	1.79718e-08	0.000331229	-0.302775	Adrenal_Schmitt2016, Bladder_Schmitt2016, Brain_astrocyte_ENCODE2012, Brain_microvascular_endothelial_cell_ENCODE2012, Cortical_plate_neurons_Won2016, Dorsolateral_Prefrontal_Cortex_Schmitt2016, GM12878_Rao2014, Germinal_zone_neurons_Won2016, Hippocampus_Schmitt2016, IMR90_Dixon2012, IMR90_Jin2013, IMR90_Rao2014, Neuronal_progenitor_Dixon2015, Pancreas_Schmitt2016, Right_Ventricle_Schmitt2016, SK…	1.00, 0.50, 0.50, 0.50, 0.33, 1.00, 0.48, 0.33, 1.00, 0.50, 0.33, 0.29, 1.00, 0.50, 1.00, 1.00, 1.00, 0.50, 1.00, 2.00	14.764	TRUE	201000	30.52	Cells_EBV-transformed_lymphocytes	121.25	Whole_Blood	3.92
rs2252790	6	116663322	NT5DC1	ENSG00000178425.9	6	116422012	116570660	Muscle_Skeletal	2.22048e-08	0.000396938	0.195493	Adrenal_Schmitt2016, Bladder_Schmitt2016, Brain_astrocyte_ENCODE2012, Brain_microvascular_endothelial_cell_ENCODE2012, Cortical_plate_neurons_Won2016, Dorsolateral_Prefrontal_Cortex_Schmitt2016, GM12878_Rao2014, Germinal_zone_neurons_Won2016, HMEC_Rao2014, HUVEC_Rao2014, HeLa_Rao2014, Hippocampus_Schmitt2016, IMR90_Dixon2012, IMR90_Jin2013, IMR90_Rao2014, K562_Rao2014, KBM7_Rao2014, Lung_Schmitt2…	3.00, 1.50, 3.50, 1.00, 3.33, 3.00, 1.09, 4.00, 0.17, 0.67, 0.12, 4.00, 3.00, 1.50, 0.86, 0.67, 0.20, 0.50, 1.33, 2.50, 0.33, 2.00, 0.50, 5.00, 8.00	51.7691	TRUE	92662	5.36	Cells_EBV-transformed_lymphocytes	35.92	Whole_Blood	1.97
rs12898370	15	77808597	PEAK1	ENSG00000173517.6	15	77400471	77712486	Adipose_Visceral_Omentum	4.68211e-08	0.000773045	0.218959	Adrenal_Schmitt2016, Bladder_Schmitt2016, Brain_astrocyte_ENCODE2012, Brain_microvascular_endothelial_cell_ENCODE2012, Brain_vascular_pericyte_ENCODE2012, Cortical_plate_neurons_Won2016, Dorsolateral_Prefrontal_Cortex_Schmitt2016, GM12878_Rao2014, Germinal_zone_neurons_Won2016, HMEC_Rao2014, HUVEC_Rao2014, HeLa_Rao2014, Hippocampus_Schmitt2016, IMR90_Dixon2012, IMR90_Jin2013, IMR90_Rao2014, K562_…	8.00, 3.50, 16.50, 8.50, 1.00, 22.67, 10.00, 5.83, 22.33, 2.33, 7.00, 3.38, 13.00, 22.00, 10.83, 7.00, 7.83, 7.40, 6.00, 1.33, 10.00, 5.00, 2.50, 0.67, 24.00, 6.00, 3.00, 3.00, 7.00, 22.50, 40.00	310.101	TRUE	96111	15.61	Cells_Transformed_fibroblasts	50.81	Whole_Blood	1.56
rs12898370	15	77808597	PEAK1	ENSG00000173517.6	15	77400471	77712486	Artery_Tibial	3.39362e-07	0.00405449	0.177604	Adrenal_Schmitt2016, Bladder_Schmitt2016, Brain_astrocyte_ENCODE2012, Brain_microvascular_endothelial_cell_ENCODE2012, Brain_vascular_pericyte_ENCODE2012, Cortical_plate_neurons_Won2016, Dorsolateral_Prefrontal_Cortex_Schmitt2016, GM12878_Rao2014, Germinal_zone_neurons_Won2016, HMEC_Rao2014, HUVEC_Rao2014, HeLa_Rao2014, Hippocampus_Schmitt2016, IMR90_Dixon2012, IMR90_Jin2013, IMR90_Rao2014, K562_…	8.00, 3.50, 16.50, 8.50, 1.00, 22.67, 10.00, 5.83, 22.33, 2.33, 7.00, 3.38, 13.00, 22.00, 10.83, 7.00, 7.83, 7.40, 6.00, 1.33, 10.00, 5.00, 2.50, 0.67, 24.00, 6.00, 3.00, 3.00, 7.00, 22.50, 40.00	310.101	TRUE	96111	21.27	Cells_Transformed_fibroblasts	50.81	Whole_Blood	1.56
rs12898370	15	77808597	PEAK1	ENSG00000173517.6	15	77400471	77712486	Brain_Cerebellum	2.24632e-09	5.13529e-05	0.492398	Adrenal_Schmitt2016, Bladder_Schmitt2016, Brain_astrocyte_ENCODE2012, Brain_microvascular_endothelial_cell_ENCODE2012, Brain_vascular_pericyte_ENCODE2012, Cortical_plate_neurons_Won2016, Dorsolateral_Prefrontal_Cortex_Schmitt2016, GM12878_Rao2014, Germinal_zone_neurons_Won2016, HMEC_Rao2014, HUVEC_Rao2014, HeLa_Rao2014, Hippocampus_Schmitt2016, IMR90_Dixon2012, IMR90_Jin2013, IMR90_Rao2014, K562_…	8.00, 3.50, 16.50, 8.50, 1.00, 22.67, 10.00, 5.83, 22.33, 2.33, 7.00, 3.38, 13.00, 22.00, 10.83, 7.00, 7.83, 7.40, 6.00, 1.33, 10.00, 5.00, 2.50, 0.67, 24.00, 6.00, 3.00, 3.00, 7.00, 22.50, 40.00	310.101	TRUE	96111	10.87	Cells_Transformed_fibroblasts	50.81	Whole_Blood	1.56
rs12898370	15	77808597	PEAK1	ENSG00000173517.6	15	77400471	77712486	Esophagus_Mucosa	4.83461e-07	0.00563453	0.192083	Adrenal_Schmitt2016, Bladder_Schmitt2016, Brain_astrocyte_ENCODE2012, Brain_microvascular_endothelial_cell_ENCODE2012, Brain_vascular_pericyte_ENCODE2012, Cortical_plate_neurons_Won2016, Dorsolateral_Prefrontal_Cortex_Schmitt2016, GM12878_Rao2014, Germinal_zone_neurons_Won2016, HMEC_Rao2014, HUVEC_Rao2014, HeLa_Rao2014, Hippocampus_Schmitt2016, IMR90_Dixon2012, IMR90_Jin2013, IMR90_Rao2014, K562_…	8.00, 3.50, 16.50, 8.50, 1.00, 22.67, 10.00, 5.83, 22.33, 2.33, 7.00, 3.38, 13.00, 22.00, 10.83, 7.00, 7.83, 7.40, 6.00, 1.33, 10.00, 5.00, 2.50, 0.67, 24.00, 6.00, 3.00, 3.00, 7.00, 22.50, 40.00	310.101	TRUE	96111	5.87	Cells_Transformed_fibroblasts	50.81	Whole_Blood	1.56
rs12898370	15	77808597	PEAK1	ENSG00000173517.6	15	77400471	77712486	Heart_Left_Ventricle	1.1451e-08	0.000221342	0.272158	Adrenal_Schmitt2016, Bladder_Schmitt2016, Brain_astrocyte_ENCODE2012, Brain_microvascular_endothelial_cell_ENCODE2012, Brain_vascular_pericyte_ENCODE2012, Cortical_plate_neurons_Won2016, Dorsolateral_Prefrontal_Cortex_Schmitt2016, GM12878_Rao2014, Germinal_zone_neurons_Won2016, HMEC_Rao2014, HUVEC_Rao2014, HeLa_Rao2014, Hippocampus_Schmitt2016, IMR90_Dixon2012, IMR90_Jin2013, IMR90_Rao2014, K562_…	8.00, 3.50, 16.50, 8.50, 1.00, 22.67, 10.00, 5.83, 22.33, 2.33, 7.00, 3.38, 13.00, 22.00, 10.83, 7.00, 7.83, 7.40, 6.00, 1.33, 10.00, 5.00, 2.50, 0.67, 24.00, 6.00, 3.00, 3.00, 7.00, 22.50, 40.00	310.101	TRUE	96111	8.72	Cells_Transformed_fibroblasts	50.81	Whole_Blood	1.56
rs12898370	15	77808597	PEAK1	ENSG00000173517.6	15	77400471	77712486	Pancreas	1.74538e-06	0.0174356	0.352613	Adrenal_Schmitt2016, Bladder_Schmitt2016, Brain_astrocyte_ENCODE2012, Brain_microvascular_endothelial_cell_ENCODE2012, Brain_vascular_pericyte_ENCODE2012, Cortical_plate_neurons_Won2016, Dorsolateral_Prefrontal_Cortex_Schmitt2016, GM12878_Rao2014, Germinal_zone_neurons_Won2016, HMEC_Rao2014, HUVEC_Rao2014, HeLa_Rao2014, Hippocampus_Schmitt2016, IMR90_Dixon2012, IMR90_Jin2013, IMR90_Rao2014, K562_…	8.00, 3.50, 16.50, 8.50, 1.00, 22.67, 10.00, 5.83, 22.33, 2.33, 7.00, 3.38, 13.00, 22.00, 10.83, 7.00, 7.83, 7.40, 6.00, 1.33, 10.00, 5.00, 2.50, 0.67, 24.00, 6.00, 3.00, 3.00, 7.00, 22.50, 40.00	310.101	TRUE	96111	2.84	Cells_Transformed_fibroblasts	50.81	Whole_Blood	1.56
rs12898370	15	77808597	PEAK1	ENSG00000173517.6	15	77400471	77712486	Pituitary	5.41739e-08	0.00086443	0.273253	Adrenal_Schmitt2016, Bladder_Schmitt2016, Brain_astrocyte_ENCODE2012, Brain_microvascular_endothelial_cell_ENCODE2012, Brain_vascular_pericyte_ENCODE2012, Cortical_plate_neurons_Won2016, Dorsolateral_Prefrontal_Cortex_Schmitt2016, GM12878_Rao2014, Germinal_zone_neurons_Won2016, HMEC_Rao2014, HUVEC_Rao2014, HeLa_Rao2014, Hippocampus_Schmitt2016, IMR90_Dixon2012, IMR90_Jin2013, IMR90_Rao2014, K562_…	8.00, 3.50, 16.50, 8.50, 1.00, 22.67, 10.00, 5.83, 22.33, 2.33, 7.00, 3.38, 13.00, 22.00, 10.83, 7.00, 7.83, 7.40, 6.00, 1.33, 10.00, 5.00, 2.50, 0.67, 24.00, 6.00, 3.00, 3.00, 7.00, 22.50, 40.00	310.101	TRUE	96111	4.7	Cells_Transformed_fibroblasts	50.81	Whole_Blood	1.56
rs12898370	15	77808597	PEAK1	ENSG00000173517.6	15	77400471	77712486	Thyroid	6.46333e-14	3.65876e-09	0.315024	Adrenal_Schmitt2016, Bladder_Schmitt2016, Brain_astrocyte_ENCODE2012, Brain_microvascular_endothelial_cell_ENCODE2012, Brain_vascular_pericyte_ENCODE2012, Cortical_plate_neurons_Won2016, Dorsolateral_Prefrontal_Cortex_Schmitt2016, GM12878_Rao2014, Germinal_zone_neurons_Won2016, HMEC_Rao2014, HUVEC_Rao2014, HeLa_Rao2014, Hippocampus_Schmitt2016, IMR90_Dixon2012, IMR90_Jin2013, IMR90_Rao2014, K562_…	8.00, 3.50, 16.50, 8.50, 1.00, 22.67, 10.00, 5.83, 22.33, 2.33, 7.00, 3.38, 13.00, 22.00, 10.83, 7.00, 7.83, 7.40, 6.00, 1.33, 10.00, 5.00, 2.50, 0.67, 24.00, 6.00, 3.00, 3.00, 7.00, 22.50, 40.00	310.101	TRUE	96111	13.43	Cells_Transformed_fibroblasts	50.81	Whole_Blood	1.56
rs3824435	9	5377114	PLGRKT	ENSG00000107020.5	9	5357973	5437878	Adipose_Subcutaneous	1.49025e-11	5.45095e-07	-0.291669	Adrenal_Schmitt2016, Bladder_Schmitt2016, Brain_astrocyte_ENCODE2012, Brain_microvascular_endothelial_cell_ENCODE2012, Brain_vascular_pericyte_ENCODE2012, Cortical_plate_neurons_Won2016, Dorsolateral_Prefrontal_Cortex_Schmitt2016, GM12878_Rao2014, Germinal_zone_neurons_Won2016, HMEC_Rao2014, HUVEC_Rao2014, HeLa_Rao2014, Hippocampus_Schmitt2016, IMR90_Dixon2012, IMR90_Jin2013, IMR90_Rao2014, K562_…	7.00, 3.00, 8.50, 3.00, 4.00, 5.33, 6.00, 3.78, 6.67, 3.17, 3.00, 2.12, 4.00, 5.50, 2.00, 5.14, 2.67, 4.40, 4.00, 7.67, 4.00, 5.00, 2.25, 2.67, 7.00, 3.00, 5.00, 1.50, 4.50, 7.00, 13.00	145.867	TRUE	0	16.23	Cells_EBV-transformed_lymphocytes	36.24	Pancreas	5.03
rs3824435	9	5377114	PLGRKT	ENSG00000107020.5	9	5357973	5437878	Adipose_Visceral_Omentum	5.47117e-09	0.000115114	-0.263186	Adrenal_Schmitt2016, Bladder_Schmitt2016, Brain_astrocyte_ENCODE2012, Brain_microvascular_endothelial_cell_ENCODE2012, Brain_vascular_pericyte_ENCODE2012, Cortical_plate_neurons_Won2016, Dorsolateral_Prefrontal_Cortex_Schmitt2016, GM12878_Rao2014, Germinal_zone_neurons_Won2016, HMEC_Rao2014, HUVEC_Rao2014, HeLa_Rao2014, Hippocampus_Schmitt2016, IMR90_Dixon2012, IMR90_Jin2013, IMR90_Rao2014, K562_…	7.00, 3.00, 8.50, 3.00, 4.00, 5.33, 6.00, 3.78, 6.67, 3.17, 3.00, 2.12, 4.00, 5.50, 2.00, 5.14, 2.67, 4.40, 4.00, 7.67, 4.00, 5.00, 2.25, 2.67, 7.00, 3.00, 5.00, 1.50, 4.50, 7.00, 13.00	145.867	TRUE	0	13.97	Cells_EBV-transformed_lymphocytes	36.24	Pancreas	5.03
rs3824435	9	5377114	PLGRKT	ENSG00000107020.5	9	5357973	5437878	Artery_Tibial	6.60759e-08	0.00103354	-0.180096	Adrenal_Schmitt2016, Bladder_Schmitt2016, Brain_astrocyte_ENCODE2012, Brain_microvascular_endothelial_cell_ENCODE2012, Brain_vascular_pericyte_ENCODE2012, Cortical_plate_neurons_Won2016, Dorsolateral_Prefrontal_Cortex_Schmitt2016, GM12878_Rao2014, Germinal_zone_neurons_Won2016, HMEC_Rao2014, HUVEC_Rao2014, HeLa_Rao2014, Hippocampus_Schmitt2016, IMR90_Dixon2012, IMR90_Jin2013, IMR90_Rao2014, K562_…	7.00, 3.00, 8.50, 3.00, 4.00, 5.33, 6.00, 3.78, 6.67, 3.17, 3.00, 2.12, 4.00, 5.50, 2.00, 5.14, 2.67, 4.40, 4.00, 7.67, 4.00, 5.00, 2.25, 2.67, 7.00, 3.00, 5.00, 1.50, 4.50, 7.00, 13.00	145.867	TRUE	0	12.84	Cells_EBV-transformed_lymphocytes	36.24	Pancreas	5.03
rs3824435	9	5377114	PLGRKT	ENSG00000107020.5	9	5357973	5437878	Breast_Mammary_Tissue	3.31151e-09	7.4983e-05	-0.261958	Adrenal_Schmitt2016, Bladder_Schmitt2016, Brain_astrocyte_ENCODE2012, Brain_microvascular_endothelial_cell_ENCODE2012, Brain_vascular_pericyte_ENCODE2012, Cortical_plate_neurons_Won2016, Dorsolateral_Prefrontal_Cortex_Schmitt2016, GM12878_Rao2014, Germinal_zone_neurons_Won2016, HMEC_Rao2014, HUVEC_Rao2014, HeLa_Rao2014, Hippocampus_Schmitt2016, IMR90_Dixon2012, IMR90_Jin2013, IMR90_Rao2014, K562_…	7.00, 3.00, 8.50, 3.00, 4.00, 5.33, 6.00, 3.78, 6.67, 3.17, 3.00, 2.12, 4.00, 5.50, 2.00, 5.14, 2.67, 4.40, 4.00, 7.67, 4.00, 5.00, 2.25, 2.67, 7.00, 3.00, 5.00, 1.50, 4.50, 7.00, 13.00	145.867	TRUE	0	17.83	Cells_EBV-transformed_lymphocytes	36.24	Pancreas	5.03
rs3824435	9	5377114	PLGRKT	ENSG00000107020.5	9	5357973	5437878	Esophagus_Mucosa	2.76936e-10	7.74616e-06	-0.2262	Adrenal_Schmitt2016, Bladder_Schmitt2016, Brain_astrocyte_ENCODE2012, Brain_microvascular_endothelial_cell_ENCODE2012, Brain_vascular_pericyte_ENCODE2012, Cortical_plate_neurons_Won2016, Dorsolateral_Prefrontal_Cortex_Schmitt2016, GM12878_Rao2014, Germinal_zone_neurons_Won2016, HMEC_Rao2014, HUVEC_Rao2014, HeLa_Rao2014, Hippocampus_Schmitt2016, IMR90_Dixon2012, IMR90_Jin2013, IMR90_Rao2014, K562_…	7.00, 3.00, 8.50, 3.00, 4.00, 5.33, 6.00, 3.78, 6.67, 3.17, 3.00, 2.12, 4.00, 5.50, 2.00, 5.14, 2.67, 4.40, 4.00, 7.67, 4.00, 5.00, 2.25, 2.67, 7.00, 3.00, 5.00, 1.50, 4.50, 7.00, 13.00	145.867	TRUE	0	17.93	Cells_EBV-transformed_lymphocytes	36.24	Pancreas	5.03
rs3824435	9	5377114	PLGRKT	ENSG00000107020.5	9	5357973	5437878	Esophagus_Muscularis	7.3956e-08	0.00112713	-0.24033	Adrenal_Schmitt2016, Bladder_Schmitt2016, Brain_astrocyte_ENCODE2012, Brain_microvascular_endothelial_cell_ENCODE2012, Brain_vascular_pericyte_ENCODE2012, Cortical_plate_neurons_Won2016, Dorsolateral_Prefrontal_Cortex_Schmitt2016, GM12878_Rao2014, Germinal_zone_neurons_Won2016, HMEC_Rao2014, HUVEC_Rao2014, HeLa_Rao2014, Hippocampus_Schmitt2016, IMR90_Dixon2012, IMR90_Jin2013, IMR90_Rao2014, K562_…	7.00, 3.00, 8.50, 3.00, 4.00, 5.33, 6.00, 3.78, 6.67, 3.17, 3.00, 2.12, 4.00, 5.50, 2.00, 5.14, 2.67, 4.40, 4.00, 7.67, 4.00, 5.00, 2.25, 2.67, 7.00, 3.00, 5.00, 1.50, 4.50, 7.00, 13.00	145.867	TRUE	0	13.87	Cells_EBV-transformed_lymphocytes	36.24	Pancreas	5.03
rs3824435	9	5377114	PLGRKT	ENSG00000107020.5	9	5357973	5437878	Lung	1.09504e-07	0.00153147	-0.164274	Adrenal_Schmitt2016, Bladder_Schmitt2016, Brain_astrocyte_ENCODE2012, Brain_microvascular_endothelial_cell_ENCODE2012, Brain_vascular_pericyte_ENCODE2012, Cortical_plate_neurons_Won2016, Dorsolateral_Prefrontal_Cortex_Schmitt2016, GM12878_Rao2014, Germinal_zone_neurons_Won2016, HMEC_Rao2014, HUVEC_Rao2014, HeLa_Rao2014, Hippocampus_Schmitt2016, IMR90_Dixon2012, IMR90_Jin2013, IMR90_Rao2014, K562_…	7.00, 3.00, 8.50, 3.00, 4.00, 5.33, 6.00, 3.78, 6.67, 3.17, 3.00, 2.12, 4.00, 5.50, 2.00, 5.14, 2.67, 4.40, 4.00, 7.67, 4.00, 5.00, 2.25, 2.67, 7.00, 3.00, 5.00, 1.50, 4.50, 7.00, 13.00	145.867	TRUE	0	17.27	Cells_EBV-transformed_lymphocytes	36.24	Pancreas	5.03
rs3824435	9	5377114	PLGRKT	ENSG00000107020.5	9	5357973	5437878	Skin_Not_Sun_Exposed_Suprapubic	1.21383e-07	0.00166817	-0.188769	Adrenal_Schmitt2016, Bladder_Schmitt2016, Brain_astrocyte_ENCODE2012, Brain_microvascular_endothelial_cell_ENCODE2012, Brain_vascular_pericyte_ENCODE2012, Cortical_plate_neurons_Won2016, Dorsolateral_Prefrontal_Cortex_Schmitt2016, GM12878_Rao2014, Germinal_zone_neurons_Won2016, HMEC_Rao2014, HUVEC_Rao2014, HeLa_Rao2014, Hippocampus_Schmitt2016, IMR90_Dixon2012, IMR90_Jin2013, IMR90_Rao2014, K562_…	7.00, 3.00, 8.50, 3.00, 4.00, 5.33, 6.00, 3.78, 6.67, 3.17, 3.00, 2.12, 4.00, 5.50, 2.00, 5.14, 2.67, 4.40, 4.00, 7.67, 4.00, 5.00, 2.25, 2.67, 7.00, 3.00, 5.00, 1.50, 4.50, 7.00, 13.00	145.867	TRUE	0	15.91	Cells_EBV-transformed_lymphocytes	36.24	Pancreas	5.03
rs3824435	9	5377114	PLGRKT	ENSG00000107020.5	9	5357973	5437878	Skin_Sun_Exposed_Lower_leg	7.02777e-08	0.00108498	-0.192066	Adrenal_Schmitt2016, Bladder_Schmitt2016, Brain_astrocyte_ENCODE2012, Brain_microvascular_endothelial_cell_ENCODE2012, Brain_vascular_pericyte_ENCODE2012, Cortical_plate_neurons_Won2016, Dorsolateral_Prefrontal_Cortex_Schmitt2016, GM12878_Rao2014, Germinal_zone_neurons_Won2016, HMEC_Rao2014, HUVEC_Rao2014, HeLa_Rao2014, Hippocampus_Schmitt2016, IMR90_Dixon2012, IMR90_Jin2013, IMR90_Rao2014, K562_…	7.00, 3.00, 8.50, 3.00, 4.00, 5.33, 6.00, 3.78, 6.67, 3.17, 3.00, 2.12, 4.00, 5.50, 2.00, 5.14, 2.67, 4.40, 4.00, 7.67, 4.00, 5.00, 2.25, 2.67, 7.00, 3.00, 5.00, 1.50, 4.50, 7.00, 13.00	145.867	TRUE	0	15.22	Cells_EBV-transformed_lymphocytes	36.24	Pancreas	5.03
rs3824435	9	5377114	PLGRKT	ENSG00000107020.5	9	5357973	5437878	Thyroid	1.29053e-07	0.0017533	-0.166209	Adrenal_Schmitt2016, Bladder_Schmitt2016, Brain_astrocyte_ENCODE2012, Brain_microvascular_endothelial_cell_ENCODE2012, Brain_vascular_pericyte_ENCODE2012, Cortical_plate_neurons_Won2016, Dorsolateral_Prefrontal_Cortex_Schmitt2016, GM12878_Rao2014, Germinal_zone_neurons_Won2016, HMEC_Rao2014, HUVEC_Rao2014, HeLa_Rao2014, Hippocampus_Schmitt2016, IMR90_Dixon2012, IMR90_Jin2013, IMR90_Rao2014, K562_…	7.00, 3.00, 8.50, 3.00, 4.00, 5.33, 6.00, 3.78, 6.67, 3.17, 3.00, 2.12, 4.00, 5.50, 2.00, 5.14, 2.67, 4.40, 4.00, 7.67, 4.00, 5.00, 2.25, 2.67, 7.00, 3.00, 5.00, 1.50, 4.50, 7.00, 13.00	145.867	TRUE	0	21.26	Cells_EBV-transformed_lymphocytes	36.24	Pancreas	5.03
rs3743832	16	9213879	RDH13	ENSG00000160439.11	19	55550476	55582659	Artery_Tibial	3.99885e-06	0.0352126	-0.27976	Brain_astrocyte_ENCODE2012, Lung_Schmitt2016	0.50, 0.50	1	FALSE	NA	3.43	Skin_Sun_Exposed_Lower_leg	27.78	Whole_Blood	1.06
rs11870068	17	65944514	RP11-147L13.8	ENSG00000267731.1	17	66186025	66188943	Adipose_Subcutaneous	2.77524e-06	0.0259773	0.27526	IMR90_Dixon2012, IMR90_Jin2013, Neuronal_progenitor_Dixon2015, Spleen_Schmitt2016	0.50, 0.17, 0.50, 0.50	1.6667	TRUE	241511	0.97	Brain_Cerebellar_Hemisphere	4.21	Cells_Transformed_fibroblasts	0.05
rs55768019	4	175027515	RP11-148L24.1	ENSG00000248174.1	4	175015811	175141549	Artery_Aorta	1.08741e-06	0.0115417	-0.407145	Adrenal_Schmitt2016, Bladder_Schmitt2016, Brain_astrocyte_ENCODE2012, Brain_microvascular_endothelial_cell_ENCODE2012, Brain_vascular_pericyte_ENCODE2012, Cortical_plate_neurons_Won2016, Dorsolateral_Prefrontal_Cortex_Schmitt2016, GM12878_Rao2014, Germinal_zone_neurons_Won2016, HMEC_Rao2014, HUVEC_Rao2014, HeLa_Rao2014, Hippocampus_Schmitt2016, IMR90_Dixon2012, IMR90_Jin2013, IMR90_Rao2014, K562_…	9.00, 6.50, 14.00, 2.50, 3.00, 12.33, 11.00, 1.83, 13.33, 1.83, 2.67, 1.75, 7.00, 10.50, 4.50, 4.14, 4.00, 1.60, 3.00, 4.00, 14.00, 8.00, 1.50, 2.00, 18.00, 3.50, 5.00, 3.50, 6.50, 18.00, 34.00	232.486	TRUE	0	0.13	Colon_Sigmoid	3.69	Brain_Spinal_cord_cervical_c-1	0.02
rs55768019	4	175027515	RP11-148L24.1	ENSG00000248174.1	4	175015811	175141549	Artery_Coronary	5.96047e-06	0.0497235	-0.365155	Adrenal_Schmitt2016, Bladder_Schmitt2016, Brain_astrocyte_ENCODE2012, Brain_microvascular_endothelial_cell_ENCODE2012, Brain_vascular_pericyte_ENCODE2012, Cortical_plate_neurons_Won2016, Dorsolateral_Prefrontal_Cortex_Schmitt2016, GM12878_Rao2014, Germinal_zone_neurons_Won2016, HMEC_Rao2014, HUVEC_Rao2014, HeLa_Rao2014, Hippocampus_Schmitt2016, IMR90_Dixon2012, IMR90_Jin2013, IMR90_Rao2014, K562_…	9.00, 6.50, 14.00, 2.50, 3.00, 12.33, 11.00, 1.83, 13.33, 1.83, 2.67, 1.75, 7.00, 10.50, 4.50, 4.14, 4.00, 1.60, 3.00, 4.00, 14.00, 8.00, 1.50, 2.00, 18.00, 3.50, 5.00, 3.50, 6.50, 18.00, 34.00	232.486	TRUE	0	0.41	Colon_Sigmoid	3.69	Brain_Spinal_cord_cervical_c-1	0.02
rs55768019	4	175027515	RP11-148L24.1	ENSG00000248174.1	4	175015811	175141549	Brain_Cortex	1.16978e-06	0.0122519	-0.522672	Adrenal_Schmitt2016, Bladder_Schmitt2016, Brain_astrocyte_ENCODE2012, Brain_microvascular_endothelial_cell_ENCODE2012, Brain_vascular_pericyte_ENCODE2012, Cortical_plate_neurons_Won2016, Dorsolateral_Prefrontal_Cortex_Schmitt2016, GM12878_Rao2014, Germinal_zone_neurons_Won2016, HMEC_Rao2014, HUVEC_Rao2014, HeLa_Rao2014, Hippocampus_Schmitt2016, IMR90_Dixon2012, IMR90_Jin2013, IMR90_Rao2014, K562_…	9.00, 6.50, 14.00, 2.50, 3.00, 12.33, 11.00, 1.83, 13.33, 1.83, 2.67, 1.75, 7.00, 10.50, 4.50, 4.14, 4.00, 1.60, 3.00, 4.00, 14.00, 8.00, 1.50, 2.00, 18.00, 3.50, 5.00, 3.50, 6.50, 18.00, 34.00	232.486	TRUE	0	0.13	Colon_Sigmoid	3.69	Brain_Spinal_cord_cervical_c-1	0.02
rs55768019	4	175027515	RP11-148L24.1	ENSG00000248174.1	4	175015811	175141549	Cells_Transformed_fibroblasts	9.62045e-13	4.01279e-08	-0.305475	Adrenal_Schmitt2016, Bladder_Schmitt2016, Brain_astrocyte_ENCODE2012, Brain_microvascular_endothelial_cell_ENCODE2012, Brain_vascular_pericyte_ENCODE2012, Cortical_plate_neurons_Won2016, Dorsolateral_Prefrontal_Cortex_Schmitt2016, GM12878_Rao2014, Germinal_zone_neurons_Won2016, HMEC_Rao2014, HUVEC_Rao2014, HeLa_Rao2014, Hippocampus_Schmitt2016, IMR90_Dixon2012, IMR90_Jin2013, IMR90_Rao2014, K562_…	9.00, 6.50, 14.00, 2.50, 3.00, 12.33, 11.00, 1.83, 13.33, 1.83, 2.67, 1.75, 7.00, 10.50, 4.50, 4.14, 4.00, 1.60, 3.00, 4.00, 14.00, 8.00, 1.50, 2.00, 18.00, 3.50, 5.00, 3.50, 6.50, 18.00, 34.00	232.486	TRUE	0	1.22	Colon_Sigmoid	3.69	Brain_Spinal_cord_cervical_c-1	0.02
rs55768019	4	175027515	RP11-148L24.1	ENSG00000248174.1	4	175015811	175141549	Colon_Sigmoid	5.55527e-11	1.86026e-06	-0.43286	Adrenal_Schmitt2016, Bladder_Schmitt2016, Brain_astrocyte_ENCODE2012, Brain_microvascular_endothelial_cell_ENCODE2012, Brain_vascular_pericyte_ENCODE2012, Cortical_plate_neurons_Won2016, Dorsolateral_Prefrontal_Cortex_Schmitt2016, GM12878_Rao2014, Germinal_zone_neurons_Won2016, HMEC_Rao2014, HUVEC_Rao2014, HeLa_Rao2014, Hippocampus_Schmitt2016, IMR90_Dixon2012, IMR90_Jin2013, IMR90_Rao2014, K562_…	9.00, 6.50, 14.00, 2.50, 3.00, 12.33, 11.00, 1.83, 13.33, 1.83, 2.67, 1.75, 7.00, 10.50, 4.50, 4.14, 4.00, 1.60, 3.00, 4.00, 14.00, 8.00, 1.50, 2.00, 18.00, 3.50, 5.00, 3.50, 6.50, 18.00, 34.00	232.486	TRUE	0	3.69	Colon_Sigmoid	3.69	Brain_Spinal_cord_cervical_c-1	0.02
rs55768019	4	175027515	RP11-148L24.1	ENSG00000248174.1	4	175015811	175141549	Esophagus_Muscularis	4.4943e-18	4.95998e-13	-0.520213	Adrenal_Schmitt2016, Bladder_Schmitt2016, Brain_astrocyte_ENCODE2012, Brain_microvascular_endothelial_cell_ENCODE2012, Brain_vascular_pericyte_ENCODE2012, Cortical_plate_neurons_Won2016, Dorsolateral_Prefrontal_Cortex_Schmitt2016, GM12878_Rao2014, Germinal_zone_neurons_Won2016, HMEC_Rao2014, HUVEC_Rao2014, HeLa_Rao2014, Hippocampus_Schmitt2016, IMR90_Dixon2012, IMR90_Jin2013, IMR90_Rao2014, K562_…	9.00, 6.50, 14.00, 2.50, 3.00, 12.33, 11.00, 1.83, 13.33, 1.83, 2.67, 1.75, 7.00, 10.50, 4.50, 4.14, 4.00, 1.60, 3.00, 4.00, 14.00, 8.00, 1.50, 2.00, 18.00, 3.50, 5.00, 3.50, 6.50, 18.00, 34.00	232.486	TRUE	0	2.67	Colon_Sigmoid	3.69	Brain_Spinal_cord_cervical_c-1	0.02
rs55768019	4	175027515	RP11-148L24.1	ENSG00000248174.1	4	175015811	175141549	Heart_Atrial_Appendage	4.12233e-12	1.60672e-07	-0.507212	Adrenal_Schmitt2016, Bladder_Schmitt2016, Brain_astrocyte_ENCODE2012, Brain_microvascular_endothelial_cell_ENCODE2012, Brain_vascular_pericyte_ENCODE2012, Cortical_plate_neurons_Won2016, Dorsolateral_Prefrontal_Cortex_Schmitt2016, GM12878_Rao2014, Germinal_zone_neurons_Won2016, HMEC_Rao2014, HUVEC_Rao2014, HeLa_Rao2014, Hippocampus_Schmitt2016, IMR90_Dixon2012, IMR90_Jin2013, IMR90_Rao2014, K562_…	9.00, 6.50, 14.00, 2.50, 3.00, 12.33, 11.00, 1.83, 13.33, 1.83, 2.67, 1.75, 7.00, 10.50, 4.50, 4.14, 4.00, 1.60, 3.00, 4.00, 14.00, 8.00, 1.50, 2.00, 18.00, 3.50, 5.00, 3.50, 6.50, 18.00, 34.00	232.486	TRUE	0	1.07	Colon_Sigmoid	3.69	Brain_Spinal_cord_cervical_c-1	0.02
rs55768019	4	175027515	RP11-148L24.1	ENSG00000248174.1	4	175015811	175141549	Heart_Left_Ventricle	4.33659e-10	1.17163e-05	-0.426727	Adrenal_Schmitt2016, Bladder_Schmitt2016, Brain_astrocyte_ENCODE2012, Brain_microvascular_endothelial_cell_ENCODE2012, Brain_vascular_pericyte_ENCODE2012, Cortical_plate_neurons_Won2016, Dorsolateral_Prefrontal_Cortex_Schmitt2016, GM12878_Rao2014, Germinal_zone_neurons_Won2016, HMEC_Rao2014, HUVEC_Rao2014, HeLa_Rao2014, Hippocampus_Schmitt2016, IMR90_Dixon2012, IMR90_Jin2013, IMR90_Rao2014, K562_…	9.00, 6.50, 14.00, 2.50, 3.00, 12.33, 11.00, 1.83, 13.33, 1.83, 2.67, 1.75, 7.00, 10.50, 4.50, 4.14, 4.00, 1.60, 3.00, 4.00, 14.00, 8.00, 1.50, 2.00, 18.00, 3.50, 5.00, 3.50, 6.50, 18.00, 34.00	232.486	TRUE	0	0.15	Colon_Sigmoid	3.69	Brain_Spinal_cord_cervical_c-1	0.02
rs55768019	4	175027515	RP11-148L24.1	ENSG00000248174.1	4	175015811	175141549	Nerve_Tibial	2.08175e-13	1.07596e-08	-0.265589	Adrenal_Schmitt2016, Bladder_Schmitt2016, Brain_astrocyte_ENCODE2012, Brain_microvascular_endothelial_cell_ENCODE2012, Brain_vascular_pericyte_ENCODE2012, Cortical_plate_neurons_Won2016, Dorsolateral_Prefrontal_Cortex_Schmitt2016, GM12878_Rao2014, Germinal_zone_neurons_Won2016, HMEC_Rao2014, HUVEC_Rao2014, HeLa_Rao2014, Hippocampus_Schmitt2016, IMR90_Dixon2012, IMR90_Jin2013, IMR90_Rao2014, K562_…	9.00, 6.50, 14.00, 2.50, 3.00, 12.33, 11.00, 1.83, 13.33, 1.83, 2.67, 1.75, 7.00, 10.50, 4.50, 4.14, 4.00, 1.60, 3.00, 4.00, 14.00, 8.00, 1.50, 2.00, 18.00, 3.50, 5.00, 3.50, 6.50, 18.00, 34.00	232.486	TRUE	0	3.6	Colon_Sigmoid	3.69	Brain_Spinal_cord_cervical_c-1	0.02
rs55768019	4	175027515	RP11-148L24.1	ENSG00000248174.1	4	175015811	175141549	Pancreas	3.40789e-06	0.0308075	-0.374971	Adrenal_Schmitt2016, Bladder_Schmitt2016, Brain_astrocyte_ENCODE2012, Brain_microvascular_endothelial_cell_ENCODE2012, Brain_vascular_pericyte_ENCODE2012, Cortical_plate_neurons_Won2016, Dorsolateral_Prefrontal_Cortex_Schmitt2016, GM12878_Rao2014, Germinal_zone_neurons_Won2016, HMEC_Rao2014, HUVEC_Rao2014, HeLa_Rao2014, Hippocampus_Schmitt2016, IMR90_Dixon2012, IMR90_Jin2013, IMR90_Rao2014, K562_…	9.00, 6.50, 14.00, 2.50, 3.00, 12.33, 11.00, 1.83, 13.33, 1.83, 2.67, 1.75, 7.00, 10.50, 4.50, 4.14, 4.00, 1.60, 3.00, 4.00, 14.00, 8.00, 1.50, 2.00, 18.00, 3.50, 5.00, 3.50, 6.50, 18.00, 34.00	232.486	TRUE	0	0.11	Colon_Sigmoid	3.69	Brain_Spinal_cord_cervical_c-1	0.02
rs55768019	4	175027515	RP11-148L24.1	ENSG00000248174.1	4	175015811	175141549	Skin_Not_Sun_Exposed_Suprapubic	3.09453e-07	0.00379244	-0.307742	Adrenal_Schmitt2016, Bladder_Schmitt2016, Brain_astrocyte_ENCODE2012, Brain_microvascular_endothelial_cell_ENCODE2012, Brain_vascular_pericyte_ENCODE2012, Cortical_plate_neurons_Won2016, Dorsolateral_Prefrontal_Cortex_Schmitt2016, GM12878_Rao2014, Germinal_zone_neurons_Won2016, HMEC_Rao2014, HUVEC_Rao2014, HeLa_Rao2014, Hippocampus_Schmitt2016, IMR90_Dixon2012, IMR90_Jin2013, IMR90_Rao2014, K562_…	9.00, 6.50, 14.00, 2.50, 3.00, 12.33, 11.00, 1.83, 13.33, 1.83, 2.67, 1.75, 7.00, 10.50, 4.50, 4.14, 4.00, 1.60, 3.00, 4.00, 14.00, 8.00, 1.50, 2.00, 18.00, 3.50, 5.00, 3.50, 6.50, 18.00, 34.00	232.486	TRUE	0	0.15	Colon_Sigmoid	3.69	Brain_Spinal_cord_cervical_c-1	0.02
rs55768019	4	175027515	RP11-148L24.1	ENSG00000248174.1	4	175015811	175141549	Skin_Sun_Exposed_Lower_leg	3.30099e-08	0.00055269	-0.270335	Adrenal_Schmitt2016, Bladder_Schmitt2016, Brain_astrocyte_ENCODE2012, Brain_microvascular_endothelial_cell_ENCODE2012, Brain_vascular_pericyte_ENCODE2012, Cortical_plate_neurons_Won2016, Dorsolateral_Prefrontal_Cortex_Schmitt2016, GM12878_Rao2014, Germinal_zone_neurons_Won2016, HMEC_Rao2014, HUVEC_Rao2014, HeLa_Rao2014, Hippocampus_Schmitt2016, IMR90_Dixon2012, IMR90_Jin2013, IMR90_Rao2014, K562_…	9.00, 6.50, 14.00, 2.50, 3.00, 12.33, 11.00, 1.83, 13.33, 1.83, 2.67, 1.75, 7.00, 10.50, 4.50, 4.14, 4.00, 1.60, 3.00, 4.00, 14.00, 8.00, 1.50, 2.00, 18.00, 3.50, 5.00, 3.50, 6.50, 18.00, 34.00	232.486	TRUE	0	0.16	Colon_Sigmoid	3.69	Brain_Spinal_cord_cervical_c-1	0.02
rs55768019	4	175027515	RP11-148L24.1	ENSG00000248174.1	4	175015811	175141549	Testis	8.33778e-08	0.00124755	-0.392902	Adrenal_Schmitt2016, Bladder_Schmitt2016, Brain_astrocyte_ENCODE2012, Brain_microvascular_endothelial_cell_ENCODE2012, Brain_vascular_pericyte_ENCODE2012, Cortical_plate_neurons_Won2016, Dorsolateral_Prefrontal_Cortex_Schmitt2016, GM12878_Rao2014, Germinal_zone_neurons_Won2016, HMEC_Rao2014, HUVEC_Rao2014, HeLa_Rao2014, Hippocampus_Schmitt2016, IMR90_Dixon2012, IMR90_Jin2013, IMR90_Rao2014, K562_…	9.00, 6.50, 14.00, 2.50, 3.00, 12.33, 11.00, 1.83, 13.33, 1.83, 2.67, 1.75, 7.00, 10.50, 4.50, 4.14, 4.00, 1.60, 3.00, 4.00, 14.00, 8.00, 1.50, 2.00, 18.00, 3.50, 5.00, 3.50, 6.50, 18.00, 34.00	232.486	TRUE	0	0.49	Colon_Sigmoid	3.69	Brain_Spinal_cord_cervical_c-1	0.02
rs12898370	15	77808597	RP11-307C19.1	ENSG00000259362.2	15	77817882	77826452	Brain_Cerebellar_Hemisphere	1.47342e-06	0.0149068	0.518757	Adrenal_Schmitt2016, Bladder_Schmitt2016, Brain_astrocyte_ENCODE2012, Brain_microvascular_endothelial_cell_ENCODE2012, Cortical_plate_neurons_Won2016, Dorsolateral_Prefrontal_Cortex_Schmitt2016, GM12878_Rao2014, Germinal_zone_neurons_Won2016, HMEC_Rao2014, HUVEC_Rao2014, HeLa_Rao2014, Hippocampus_Schmitt2016, IMR90_Dixon2012, IMR90_Jin2013, IMR90_Rao2014, K562_Rao2014, KBM7_Rao2014, Lung_Schmitt2…	2.00, 1.00, 2.00, 2.00, 1.33, 1.00, 0.57, 1.33, 0.67, 0.67, 0.50, 2.00, 2.00, 0.67, 1.29, 1.67, 1.60, 1.50, 1.00, 1.00, 0.75, 1.00, 1.00, 1.00, 2.00, 2.00, 4.00	37.5343	TRUE	9285	0.27	Brain_Cerebellum	0.33	Prostate	0.04
rs12898370	15	77808597	RP11-307C19.1	ENSG00000259362.2	15	77817882	77826452	Brain_Cerebellum	6.17656e-07	0.0070263	0.575924	Adrenal_Schmitt2016, Bladder_Schmitt2016, Brain_astrocyte_ENCODE2012, Brain_microvascular_endothelial_cell_ENCODE2012, Cortical_plate_neurons_Won2016, Dorsolateral_Prefrontal_Cortex_Schmitt2016, GM12878_Rao2014, Germinal_zone_neurons_Won2016, HMEC_Rao2014, HUVEC_Rao2014, HeLa_Rao2014, Hippocampus_Schmitt2016, IMR90_Dixon2012, IMR90_Jin2013, IMR90_Rao2014, K562_Rao2014, KBM7_Rao2014, Lung_Schmitt2…	2.00, 1.00, 2.00, 2.00, 1.33, 1.00, 0.57, 1.33, 0.67, 0.67, 0.50, 2.00, 2.00, 0.67, 1.29, 1.67, 1.60, 1.50, 1.00, 1.00, 0.75, 1.00, 1.00, 1.00, 2.00, 2.00, 4.00	37.5343	TRUE	9285	0.33	Brain_Cerebellum	0.33	Prostate	0.04
rs12898370	15	77808597	RP11-307C19.1	ENSG00000259362.2	15	77817882	77826452	Brain_Cortex	5.30419e-06	0.0447455	0.595227	Adrenal_Schmitt2016, Bladder_Schmitt2016, Brain_astrocyte_ENCODE2012, Brain_microvascular_endothelial_cell_ENCODE2012, Cortical_plate_neurons_Won2016, Dorsolateral_Prefrontal_Cortex_Schmitt2016, GM12878_Rao2014, Germinal_zone_neurons_Won2016, HMEC_Rao2014, HUVEC_Rao2014, HeLa_Rao2014, Hippocampus_Schmitt2016, IMR90_Dixon2012, IMR90_Jin2013, IMR90_Rao2014, K562_Rao2014, KBM7_Rao2014, Lung_Schmitt2…	2.00, 1.00, 2.00, 2.00, 1.33, 1.00, 0.57, 1.33, 0.67, 0.67, 0.50, 2.00, 2.00, 0.67, 1.29, 1.67, 1.60, 1.50, 1.00, 1.00, 0.75, 1.00, 1.00, 1.00, 2.00, 2.00, 4.00	37.5343	TRUE	9285	0.14	Brain_Cerebellum	0.33	Prostate	0.04
rs12898370	15	77808597	RP11-307C19.1	ENSG00000259362.2	15	77817882	77826452	Brain_Spinal_cord_cervical_c-1	4.38344e-07	0.00513387	0.783369	Adrenal_Schmitt2016, Bladder_Schmitt2016, Brain_astrocyte_ENCODE2012, Brain_microvascular_endothelial_cell_ENCODE2012, Cortical_plate_neurons_Won2016, Dorsolateral_Prefrontal_Cortex_Schmitt2016, GM12878_Rao2014, Germinal_zone_neurons_Won2016, HMEC_Rao2014, HUVEC_Rao2014, HeLa_Rao2014, Hippocampus_Schmitt2016, IMR90_Dixon2012, IMR90_Jin2013, IMR90_Rao2014, K562_Rao2014, KBM7_Rao2014, Lung_Schmitt2…	2.00, 1.00, 2.00, 2.00, 1.33, 1.00, 0.57, 1.33, 0.67, 0.67, 0.50, 2.00, 2.00, 0.67, 1.29, 1.67, 1.60, 1.50, 1.00, 1.00, 0.75, 1.00, 1.00, 1.00, 2.00, 2.00, 4.00	37.5343	TRUE	9285	0.16	Brain_Cerebellum	0.33	Prostate	0.04
rs12898370	15	77808597	RP11-307C19.1	ENSG00000259362.2	15	77817882	77826452	Heart_Atrial_Appendage	6.52806e-18	6.74812e-13	0.725859	Adrenal_Schmitt2016, Bladder_Schmitt2016, Brain_astrocyte_ENCODE2012, Brain_microvascular_endothelial_cell_ENCODE2012, Cortical_plate_neurons_Won2016, Dorsolateral_Prefrontal_Cortex_Schmitt2016, GM12878_Rao2014, Germinal_zone_neurons_Won2016, HMEC_Rao2014, HUVEC_Rao2014, HeLa_Rao2014, Hippocampus_Schmitt2016, IMR90_Dixon2012, IMR90_Jin2013, IMR90_Rao2014, K562_Rao2014, KBM7_Rao2014, Lung_Schmitt2…	2.00, 1.00, 2.00, 2.00, 1.33, 1.00, 0.57, 1.33, 0.67, 0.67, 0.50, 2.00, 2.00, 0.67, 1.29, 1.67, 1.60, 1.50, 1.00, 1.00, 0.75, 1.00, 1.00, 1.00, 2.00, 2.00, 4.00	37.5343	TRUE	9285	0.09	Brain_Cerebellum	0.33	Prostate	0.04
rs12898370	15	77808597	RP11-307C19.1	ENSG00000259362.2	15	77817882	77826452	Heart_Left_Ventricle	4.77671e-26	1.4196e-20	0.660724	Adrenal_Schmitt2016, Bladder_Schmitt2016, Brain_astrocyte_ENCODE2012, Brain_microvascular_endothelial_cell_ENCODE2012, Cortical_plate_neurons_Won2016, Dorsolateral_Prefrontal_Cortex_Schmitt2016, GM12878_Rao2014, Germinal_zone_neurons_Won2016, HMEC_Rao2014, HUVEC_Rao2014, HeLa_Rao2014, Hippocampus_Schmitt2016, IMR90_Dixon2012, IMR90_Jin2013, IMR90_Rao2014, K562_Rao2014, KBM7_Rao2014, Lung_Schmitt2…	2.00, 1.00, 2.00, 2.00, 1.33, 1.00, 0.57, 1.33, 0.67, 0.67, 0.50, 2.00, 2.00, 0.67, 1.29, 1.67, 1.60, 1.50, 1.00, 1.00, 0.75, 1.00, 1.00, 1.00, 2.00, 2.00, 4.00	37.5343	TRUE	9285	0.21	Brain_Cerebellum	0.33	Prostate	0.04
rs12898370	15	77808597	RP11-307C19.1	ENSG00000259362.2	15	77817882	77826452	Minor_Salivary_Gland	2.43875e-06	0.0234745	-0.528631	Adrenal_Schmitt2016, Bladder_Schmitt2016, Brain_astrocyte_ENCODE2012, Brain_microvascular_endothelial_cell_ENCODE2012, Cortical_plate_neurons_Won2016, Dorsolateral_Prefrontal_Cortex_Schmitt2016, GM12878_Rao2014, Germinal_zone_neurons_Won2016, HMEC_Rao2014, HUVEC_Rao2014, HeLa_Rao2014, Hippocampus_Schmitt2016, IMR90_Dixon2012, IMR90_Jin2013, IMR90_Rao2014, K562_Rao2014, KBM7_Rao2014, Lung_Schmitt2…	2.00, 1.00, 2.00, 2.00, 1.33, 1.00, 0.57, 1.33, 0.67, 0.67, 0.50, 2.00, 2.00, 0.67, 1.29, 1.67, 1.60, 1.50, 1.00, 1.00, 0.75, 1.00, 1.00, 1.00, 2.00, 2.00, 4.00	37.5343	TRUE	9285	0.1	Brain_Cerebellum	0.33	Prostate	0.04
rs12898370	15	77808597	RP11-307C19.2	ENSG00000259420.1	15	77861312	77901023	Heart_Left_Ventricle	2.00759e-11	7.12404e-07	0.587851	Brain_astrocyte_ENCODE2012, Brain_microvascular_endothelial_cell_ENCODE2012, Cortical_plate_neurons_Won2016, Dorsolateral_Prefrontal_Cortex_Schmitt2016, GM12878_Rao2014, Germinal_zone_neurons_Won2016, HMEC_Rao2014, HUVEC_Rao2014, HeLa_Rao2014, Hippocampus_Schmitt2016, IMR90_Dixon2012, IMR90_Jin2013, IMR90_Rao2014, K562_Rao2014, KBM7_Rao2014, Lung_Schmitt2016, NHEK_Rao2014, Neuronal_progenitor_Dix…	1.50, 1.00, 2.67, 3.00, 1.13, 2.67, 0.17, 0.33, 0.25, 2.00, 1.00, 0.67, 1.14, 1.33, 1.80, 1.00, 0.33, 2.50, 2.00, 0.25, 1.00, 0.50, 0.50, 2.00, 4.00	34.74	TRUE	52715	0.1	Skin_Sun_Exposed_Lower_leg	1.42	Heart_Left_Ventricle	0.1
rs12898370	15	77808597	RP11-307C19.3	ENSG00000259666.1	15	77934106	77943997	Brain_Cerebellar_Hemisphere	1.25999e-07	0.00172165	0.681599	Brain_astrocyte_ENCODE2012, Cortical_plate_neurons_Won2016, GM12878_Rao2014, Germinal_zone_neurons_Won2016, HMEC_Rao2014, HeLa_Rao2014, IMR90_Dixon2012, IMR90_Jin2013, K562_Rao2014, KBM7_Rao2014, NHEK_Rao2014, Neuronal_progenitor_Dixon2015, SK-N-MC_ENCODE2012, Spleen_Schmitt2016, hESC_Dixon2012	1.50, 1.00, 0.13, 1.00, 0.17, 0.12, 0.50, 0.33, 0.17, 0.60, 0.33, 0.50, 0.50, 1.00, 0.50	8.3554	TRUE	125509	0.18	Testis	11.1	Skin_Not_Sun_Exposed_Suprapubic	0.06
rs12898370	15	77808597	RP11-307C19.3	ENSG00000259666.1	15	77934106	77943997	Brain_Cerebellum	1.14408e-15	9.06697e-11	0.897017	Brain_astrocyte_ENCODE2012, Cortical_plate_neurons_Won2016, GM12878_Rao2014, Germinal_zone_neurons_Won2016, HMEC_Rao2014, HeLa_Rao2014, IMR90_Dixon2012, IMR90_Jin2013, K562_Rao2014, KBM7_Rao2014, NHEK_Rao2014, Neuronal_progenitor_Dixon2015, SK-N-MC_ENCODE2012, Spleen_Schmitt2016, hESC_Dixon2012	1.50, 1.00, 0.13, 1.00, 0.17, 0.12, 0.50, 0.33, 0.17, 0.60, 0.33, 0.50, 0.50, 1.00, 0.50	8.3554	TRUE	125509	0.25	Testis	11.1	Skin_Not_Sun_Exposed_Suprapubic	0.06
rs4478858	1	31883924	RP11-490K7.4	ENSG00000229447.2	1	31736092	31736528	Skin_Sun_Exposed_Lower_leg	1.18032e-07	0.00163153	0.26603	Adrenal_Schmitt2016, Brain_astrocyte_ENCODE2012, Cortical_plate_neurons_Won2016, HUVEC_Rao2014, KBM7_Rao2014, Psoas_Schmitt2016	1.00, 0.50, 0.33, 0.33, 0.20, 0.33	2.7	TRUE	147396	2.92	Nerve_Tibial	5.82	Whole_Blood	0.41
rs4699741	4	100278696	SCARB2	ENSG00000138760.4	4	77079890	77135046	Liver	2.15821e-06	0.0210296	0.534972	IMR90_Dixon2012, IMR90_Jin2013, Lung_Schmitt2016, Pancreas_Schmitt2016	0.50, 0.17, 0.50, 0.25	1.4167	FALSE	23143650	60.85	Brain_Spinal_cord_cervical_c-1	186.7	Whole_Blood	9.05
rs4478858	1	31883924	SERINC2	ENSG00000168528.7	1	31882412	31907525	Artery_Tibial	8.34315e-08	0.00124755	-0.257296	Adrenal_Schmitt2016, Bladder_Schmitt2016, Brain_astrocyte_ENCODE2012, Brain_microvascular_endothelial_cell_ENCODE2012, Brain_vascular_pericyte_ENCODE2012, Cortical_plate_neurons_Won2016, Dorsolateral_Prefrontal_Cortex_Schmitt2016, GM12878_Rao2014, Germinal_zone_neurons_Won2016, HMEC_Rao2014, HUVEC_Rao2014, HeLa_Rao2014, Hippocampus_Schmitt2016, IMR90_Dixon2012, IMR90_Jin2013, IMR90_Rao2014, K562_…	4.00, 1.50, 2.50, 1.50, 2.00, 1.67, 2.00, 1.87, 1.67, 2.83, 5.00, 1.88, 2.00, 2.50, 0.83, 4.57, 4.67, 2.80, 2.00, 3.00, 1.50, 2.00, 1.00, 1.00, 4.00, 1.00, 2.00, 1.00, 2.50, 2.50, 5.00	74.2827	TRUE	0	1.9	Minor_Salivary_Gland	135	Brain_Frontal_Cortex_BA9	0.37
rs4478858	1	31883924	SERINC2	ENSG00000168528.7	1	31882412	31907525	Cells_Transformed_fibroblasts	2.25279e-39	1.07122e-33	-0.64552	Adrenal_Schmitt2016, Bladder_Schmitt2016, Brain_astrocyte_ENCODE2012, Brain_microvascular_endothelial_cell_ENCODE2012, Brain_vascular_pericyte_ENCODE2012, Cortical_plate_neurons_Won2016, Dorsolateral_Prefrontal_Cortex_Schmitt2016, GM12878_Rao2014, Germinal_zone_neurons_Won2016, HMEC_Rao2014, HUVEC_Rao2014, HeLa_Rao2014, Hippocampus_Schmitt2016, IMR90_Dixon2012, IMR90_Jin2013, IMR90_Rao2014, K562_…	4.00, 1.50, 2.50, 1.50, 2.00, 1.67, 2.00, 1.87, 1.67, 2.83, 5.00, 1.88, 2.00, 2.50, 0.83, 4.57, 4.67, 2.80, 2.00, 3.00, 1.50, 2.00, 1.00, 1.00, 4.00, 1.00, 2.00, 1.00, 2.50, 2.50, 5.00	74.2827	TRUE	0	92.26	Minor_Salivary_Gland	135	Brain_Frontal_Cortex_BA9	0.37
rs4478858	1	31883924	SERINC2	ENSG00000168528.7	1	31882412	31907525	Colon_Transverse	3.93271e-06	0.0347589	-0.112646	Adrenal_Schmitt2016, Bladder_Schmitt2016, Brain_astrocyte_ENCODE2012, Brain_microvascular_endothelial_cell_ENCODE2012, Brain_vascular_pericyte_ENCODE2012, Cortical_plate_neurons_Won2016, Dorsolateral_Prefrontal_Cortex_Schmitt2016, GM12878_Rao2014, Germinal_zone_neurons_Won2016, HMEC_Rao2014, HUVEC_Rao2014, HeLa_Rao2014, Hippocampus_Schmitt2016, IMR90_Dixon2012, IMR90_Jin2013, IMR90_Rao2014, K562_…	4.00, 1.50, 2.50, 1.50, 2.00, 1.67, 2.00, 1.87, 1.67, 2.83, 5.00, 1.88, 2.00, 2.50, 0.83, 4.57, 4.67, 2.80, 2.00, 3.00, 1.50, 2.00, 1.00, 1.00, 4.00, 1.00, 2.00, 1.00, 2.50, 2.50, 5.00	74.2827	TRUE	0	93.33	Minor_Salivary_Gland	135	Brain_Frontal_Cortex_BA9	0.37
rs4478858	1	31883924	SERINC2	ENSG00000168528.7	1	31882412	31907525	Esophagus_Mucosa	2.23882e-09	5.13529e-05	-0.240317	Adrenal_Schmitt2016, Bladder_Schmitt2016, Brain_astrocyte_ENCODE2012, Brain_microvascular_endothelial_cell_ENCODE2012, Brain_vascular_pericyte_ENCODE2012, Cortical_plate_neurons_Won2016, Dorsolateral_Prefrontal_Cortex_Schmitt2016, GM12878_Rao2014, Germinal_zone_neurons_Won2016, HMEC_Rao2014, HUVEC_Rao2014, HeLa_Rao2014, Hippocampus_Schmitt2016, IMR90_Dixon2012, IMR90_Jin2013, IMR90_Rao2014, K562_…	4.00, 1.50, 2.50, 1.50, 2.00, 1.67, 2.00, 1.87, 1.67, 2.83, 5.00, 1.88, 2.00, 2.50, 0.83, 4.57, 4.67, 2.80, 2.00, 3.00, 1.50, 2.00, 1.00, 1.00, 4.00, 1.00, 2.00, 1.00, 2.50, 2.50, 5.00	74.2827	TRUE	0	97.39	Minor_Salivary_Gland	135	Brain_Frontal_Cortex_BA9	0.37
rs4478858	1	31883924	SERINC2	ENSG00000168528.7	1	31882412	31907525	Heart_Atrial_Appendage	1.71896e-08	0.000319288	-0.345351	Adrenal_Schmitt2016, Bladder_Schmitt2016, Brain_astrocyte_ENCODE2012, Brain_microvascular_endothelial_cell_ENCODE2012, Brain_vascular_pericyte_ENCODE2012, Cortical_plate_neurons_Won2016, Dorsolateral_Prefrontal_Cortex_Schmitt2016, GM12878_Rao2014, Germinal_zone_neurons_Won2016, HMEC_Rao2014, HUVEC_Rao2014, HeLa_Rao2014, Hippocampus_Schmitt2016, IMR90_Dixon2012, IMR90_Jin2013, IMR90_Rao2014, K562_…	4.00, 1.50, 2.50, 1.50, 2.00, 1.67, 2.00, 1.87, 1.67, 2.83, 5.00, 1.88, 2.00, 2.50, 0.83, 4.57, 4.67, 2.80, 2.00, 3.00, 1.50, 2.00, 1.00, 1.00, 4.00, 1.00, 2.00, 1.00, 2.50, 2.50, 5.00	74.2827	TRUE	0	1.08	Minor_Salivary_Gland	135	Brain_Frontal_Cortex_BA9	0.37
rs4478858	1	31883924	SERINC2	ENSG00000168528.7	1	31882412	31907525	Heart_Left_Ventricle	1.29869e-09	3.25017e-05	-0.366685	Adrenal_Schmitt2016, Bladder_Schmitt2016, Brain_astrocyte_ENCODE2012, Brain_microvascular_endothelial_cell_ENCODE2012, Brain_vascular_pericyte_ENCODE2012, Cortical_plate_neurons_Won2016, Dorsolateral_Prefrontal_Cortex_Schmitt2016, GM12878_Rao2014, Germinal_zone_neurons_Won2016, HMEC_Rao2014, HUVEC_Rao2014, HeLa_Rao2014, Hippocampus_Schmitt2016, IMR90_Dixon2012, IMR90_Jin2013, IMR90_Rao2014, K562_…	4.00, 1.50, 2.50, 1.50, 2.00, 1.67, 2.00, 1.87, 1.67, 2.83, 5.00, 1.88, 2.00, 2.50, 0.83, 4.57, 4.67, 2.80, 2.00, 3.00, 1.50, 2.00, 1.00, 1.00, 4.00, 1.00, 2.00, 1.00, 2.50, 2.50, 5.00	74.2827	TRUE	0	0.91	Minor_Salivary_Gland	135	Brain_Frontal_Cortex_BA9	0.37
rs4478858	1	31883924	SERINC2	ENSG00000168528.7	1	31882412	31907525	Lung	9.27939e-08	0.00133709	-0.160058	Adrenal_Schmitt2016, Bladder_Schmitt2016, Brain_astrocyte_ENCODE2012, Brain_microvascular_endothelial_cell_ENCODE2012, Brain_vascular_pericyte_ENCODE2012, Cortical_plate_neurons_Won2016, Dorsolateral_Prefrontal_Cortex_Schmitt2016, GM12878_Rao2014, Germinal_zone_neurons_Won2016, HMEC_Rao2014, HUVEC_Rao2014, HeLa_Rao2014, Hippocampus_Schmitt2016, IMR90_Dixon2012, IMR90_Jin2013, IMR90_Rao2014, K562_…	4.00, 1.50, 2.50, 1.50, 2.00, 1.67, 2.00, 1.87, 1.67, 2.83, 5.00, 1.88, 2.00, 2.50, 0.83, 4.57, 4.67, 2.80, 2.00, 3.00, 1.50, 2.00, 1.00, 1.00, 4.00, 1.00, 2.00, 1.00, 2.50, 2.50, 5.00	74.2827	TRUE	0	24.82	Minor_Salivary_Gland	135	Brain_Frontal_Cortex_BA9	0.37
rs4478858	1	31883924	SERINC2	ENSG00000168528.7	1	31882412	31907525	Muscle_Skeletal	2.78433e-46	6.61984e-40	-0.582877	Adrenal_Schmitt2016, Bladder_Schmitt2016, Brain_astrocyte_ENCODE2012, Brain_microvascular_endothelial_cell_ENCODE2012, Brain_vascular_pericyte_ENCODE2012, Cortical_plate_neurons_Won2016, Dorsolateral_Prefrontal_Cortex_Schmitt2016, GM12878_Rao2014, Germinal_zone_neurons_Won2016, HMEC_Rao2014, HUVEC_Rao2014, HeLa_Rao2014, Hippocampus_Schmitt2016, IMR90_Dixon2012, IMR90_Jin2013, IMR90_Rao2014, K562_…	4.00, 1.50, 2.50, 1.50, 2.00, 1.67, 2.00, 1.87, 1.67, 2.83, 5.00, 1.88, 2.00, 2.50, 0.83, 4.57, 4.67, 2.80, 2.00, 3.00, 1.50, 2.00, 1.00, 1.00, 4.00, 1.00, 2.00, 1.00, 2.50, 2.50, 5.00	74.2827	TRUE	0	30.48	Minor_Salivary_Gland	135	Brain_Frontal_Cortex_BA9	0.37
rs4478858	1	31883924	SERINC2	ENSG00000168528.7	1	31882412	31907525	Nerve_Tibial	1.90492e-10	5.73291e-06	-0.346887	Adrenal_Schmitt2016, Bladder_Schmitt2016, Brain_astrocyte_ENCODE2012, Brain_microvascular_endothelial_cell_ENCODE2012, Brain_vascular_pericyte_ENCODE2012, Cortical_plate_neurons_Won2016, Dorsolateral_Prefrontal_Cortex_Schmitt2016, GM12878_Rao2014, Germinal_zone_neurons_Won2016, HMEC_Rao2014, HUVEC_Rao2014, HeLa_Rao2014, Hippocampus_Schmitt2016, IMR90_Dixon2012, IMR90_Jin2013, IMR90_Rao2014, K562_…	4.00, 1.50, 2.50, 1.50, 2.00, 1.67, 2.00, 1.87, 1.67, 2.83, 5.00, 1.88, 2.00, 2.50, 0.83, 4.57, 4.67, 2.80, 2.00, 3.00, 1.50, 2.00, 1.00, 1.00, 4.00, 1.00, 2.00, 1.00, 2.50, 2.50, 5.00	74.2827	TRUE	0	2.54	Minor_Salivary_Gland	135	Brain_Frontal_Cortex_BA9	0.37
rs4478858	1	31883924	SERINC2	ENSG00000168528.7	1	31882412	31907525	Testis	5.16103e-09	0.000110209	-0.406318	Adrenal_Schmitt2016, Bladder_Schmitt2016, Brain_astrocyte_ENCODE2012, Brain_microvascular_endothelial_cell_ENCODE2012, Brain_vascular_pericyte_ENCODE2012, Cortical_plate_neurons_Won2016, Dorsolateral_Prefrontal_Cortex_Schmitt2016, GM12878_Rao2014, Germinal_zone_neurons_Won2016, HMEC_Rao2014, HUVEC_Rao2014, HeLa_Rao2014, Hippocampus_Schmitt2016, IMR90_Dixon2012, IMR90_Jin2013, IMR90_Rao2014, K562_…	4.00, 1.50, 2.50, 1.50, 2.00, 1.67, 2.00, 1.87, 1.67, 2.83, 5.00, 1.88, 2.00, 2.50, 0.83, 4.57, 4.67, 2.80, 2.00, 3.00, 1.50, 2.00, 1.00, 1.00, 4.00, 1.00, 2.00, 1.00, 2.50, 2.50, 5.00	74.2827	TRUE	0	7.09	Minor_Salivary_Gland	135	Brain_Frontal_Cortex_BA9	0.37
rs4478858	1	31883924	SERINC2	ENSG00000168528.7	1	31882412	31907525	Thyroid	7.50169e-24	1.78355e-18	-0.366004	Adrenal_Schmitt2016, Bladder_Schmitt2016, Brain_astrocyte_ENCODE2012, Brain_microvascular_endothelial_cell_ENCODE2012, Brain_vascular_pericyte_ENCODE2012, Cortical_plate_neurons_Won2016, Dorsolateral_Prefrontal_Cortex_Schmitt2016, GM12878_Rao2014, Germinal_zone_neurons_Won2016, HMEC_Rao2014, HUVEC_Rao2014, HeLa_Rao2014, Hippocampus_Schmitt2016, IMR90_Dixon2012, IMR90_Jin2013, IMR90_Rao2014, K562_…	4.00, 1.50, 2.50, 1.50, 2.00, 1.67, 2.00, 1.87, 1.67, 2.83, 5.00, 1.88, 2.00, 2.50, 0.83, 4.57, 4.67, 2.80, 2.00, 3.00, 1.50, 2.00, 1.00, 1.00, 4.00, 1.00, 2.00, 1.00, 2.50, 2.50, 5.00	74.2827	TRUE	0	34.16	Minor_Salivary_Gland	135	Brain_Frontal_Cortex_BA9	0.37
rs4478858	1	31883924	SERINC2	ENSG00000168528.7	1	31882412	31907525	Whole_Blood	2.21358e-22	4.78441e-17	-0.488937	Adrenal_Schmitt2016, Bladder_Schmitt2016, Brain_astrocyte_ENCODE2012, Brain_microvascular_endothelial_cell_ENCODE2012, Brain_vascular_pericyte_ENCODE2012, Cortical_plate_neurons_Won2016, Dorsolateral_Prefrontal_Cortex_Schmitt2016, GM12878_Rao2014, Germinal_zone_neurons_Won2016, HMEC_Rao2014, HUVEC_Rao2014, HeLa_Rao2014, Hippocampus_Schmitt2016, IMR90_Dixon2012, IMR90_Jin2013, IMR90_Rao2014, K562_…	4.00, 1.50, 2.50, 1.50, 2.00, 1.67, 2.00, 1.87, 1.67, 2.83, 5.00, 1.88, 2.00, 2.50, 0.83, 4.57, 4.67, 2.80, 2.00, 3.00, 1.50, 2.00, 1.00, 1.00, 4.00, 1.00, 2.00, 1.00, 2.50, 2.50, 5.00	74.2827	TRUE	0	5.75	Minor_Salivary_Gland	135	Brain_Frontal_Cortex_BA9	0.37
rs11870068	17	65944514	SH3GL1P3	ENSG00000267352.1	17	66130816	66131745	Cells_Transformed_fibroblasts	9.73441e-21	1.44649e-15	0.583077	Cortical_plate_neurons_Won2016, GM12878_Rao2014, Germinal_zone_neurons_Won2016, IMR90_Jin2013, IMR90_Rao2014, Neuronal_progenitor_Dixon2015, hESC_Dixon2012, hESC_Jin2013	0.33, 0.04, 0.33, 0.17, 0.14, 0.50, 0.50, 1.00	3.0197	TRUE	186302	3.75	Brain_Cerebellum	32.13	Cells_EBV-transformed_lymphocytes	0.67
rs12898370	15	77808597	SYN3	ENSG00000185666.10	22	32908539	33454358	Small_Intestine_Terminal_Ileum	9.77084e-07	0.0105593	-0.55022	Brain_microvascular_endothelial_cell_ENCODE2012, Cortical_plate_neurons_Won2016	0.50, 0.33	0.8333	FALSE	NA	0.14	Testis	5.27	Esophagus_Mucosa	0.07
rs9556711	13	98016415	TPT1-AS1	ENSG00000170919.11	13	45915506	45965857	Whole_Blood	6.46732e-07	0.00732203	0.428805	GM12878_Rao2014, IMR90_Jin2013	0.04, 0.17	0.2101	FALSE	52050558	3.13	Testis	32.66	Muscle_Skeletal	1.53
rs2252790	6	116663322	TSPYL1	ENSG00000189241.6	6	116597741	116601066	Esophagus_Muscularis	6.72576e-07	0.00756338	0.146239	Brain_astrocyte_ENCODE2012, GM12878_Rao2014, KBM7_Rao2014, Lung_Schmitt2016	0.50, 0.17, 0.20, 0.50	1.3739	TRUE	62256	64.37	Brain_Cerebellar_Hemisphere	247.7	Whole_Blood	12.98
rs2252790	6	116663322	TSPYL1	ENSG00000189241.6	6	116597741	116601066	Thyroid	8.75466e-09	0.000173454	0.153473	Brain_astrocyte_ENCODE2012, GM12878_Rao2014, KBM7_Rao2014, Lung_Schmitt2016	0.50, 0.17, 0.20, 0.50	1.3739	TRUE	62256	69.94	Brain_Cerebellar_Hemisphere	247.7	Whole_Blood	12.98
rs2252790	6	116663322	TSPYL4	ENSG00000187189.9	6	116571151	116575261	Cells_Transformed_fibroblasts	6.84916e-09	0.00013918	-0.208698	GM12878_Rao2014, HMEC_Rao2014, HUVEC_Rao2014, IMR90_Rao2014, SK-N-MC_ENCODE2012, Spleen_Schmitt2016	0.13, 0.17, 0.33, 0.14, 0.50, 0.50	1.7733	TRUE	88061	33.63	Brain_Cerebellar_Hemisphere	208.6	Whole_Blood	3.76
rs2252790	6	116663322	TSPYL4	ENSG00000187189.9	6	116571151	116575261	Esophagus_Mucosa	2.37704e-10	7.06437e-06	-0.335922	GM12878_Rao2014, HMEC_Rao2014, HUVEC_Rao2014, IMR90_Rao2014, SK-N-MC_ENCODE2012, Spleen_Schmitt2016	0.13, 0.17, 0.33, 0.14, 0.50, 0.50	1.7733	TRUE	88061	17.68	Brain_Cerebellar_Hemisphere	208.6	Whole_Blood	3.76
rs2252790	6	116663322	TSPYL4	ENSG00000187189.9	6	116571151	116575261	Lung	1.04074e-06	0.0111459	-0.228295	GM12878_Rao2014, HMEC_Rao2014, HUVEC_Rao2014, IMR90_Rao2014, SK-N-MC_ENCODE2012, Spleen_Schmitt2016	0.13, 0.17, 0.33, 0.14, 0.50, 0.50	1.7733	TRUE	88061	19.63	Brain_Cerebellar_Hemisphere	208.6	Whole_Blood	3.76
rs57083693	12	101742179	UTP20	ENSG00000120800.4	12	101673887	101780394	Muscle_Skeletal	5.53715e-10	1.47253e-05	-0.173806	Adrenal_Schmitt2016, Bladder_Schmitt2016, Brain_astrocyte_ENCODE2012, Brain_microvascular_endothelial_cell_ENCODE2012, Brain_vascular_pericyte_ENCODE2012, Cortical_plate_neurons_Won2016, Dorsolateral_Prefrontal_Cortex_Schmitt2016, GM12878_Rao2014, Germinal_zone_neurons_Won2016, HMEC_Rao2014, HUVEC_Rao2014, HeLa_Rao2014, Hippocampus_Schmitt2016, IMR90_Dixon2012, IMR90_Jin2013, IMR90_Rao2014, K562_…	7.00, 5.00, 15.00, 6.50, 3.00, 12.00, 5.00, 3.52, 12.33, 2.00, 5.00, 2.38, 9.00, 12.50, 5.17, 4.43, 6.67, 1.80, 4.00, 8.00, 10.50, 10.00, 1.00, 2.33, 16.00, 5.50, 5.00, 2.00, 8.00, 17.50, 35.00	243.125	TRUE	0	4.46	Cells_Transformed_fibroblasts	18.07	Whole_Blood	0.54
rs2002594	3	122111560	WDR5B	ENSG00000196981.2	3	122131182	122134882	Adipose_Subcutaneous	6.75602e-24	1.78355e-18	0.39562	Bladder_Schmitt2016, Brain_astrocyte_ENCODE2012, Cortical_plate_neurons_Won2016, GM12878_Rao2014, Germinal_zone_neurons_Won2016, HeLa_Rao2014, Hippocampus_Schmitt2016, IMR90_Jin2013, IMR90_Rao2014, K562_Rao2014, KBM7_Rao2014, NHEK_Rao2014, Neuronal_progenitor_Dixon2015, Pancreas_Schmitt2016, Psoas_Schmitt2016, hESC_Dixon2012, hESC_Jin2013	1.00, 1.00, 0.67, 0.30, 0.67, 0.12, 2.00, 0.33, 0.86, 0.17, 0.40, 1.00, 0.50, 0.25, 0.33, 1.00, 2.00	12.6032	TRUE	19622	5.1	Thyroid	10.61	Brain_Anterior_cingulate_cortex_BA24	1.23
rs2002594	3	122111560	WDR5B	ENSG00000196981.2	3	122131182	122134882	Adipose_Visceral_Omentum	4.61919e-06	0.0396472	0.159816	Bladder_Schmitt2016, Brain_astrocyte_ENCODE2012, Cortical_plate_neurons_Won2016, GM12878_Rao2014, Germinal_zone_neurons_Won2016, HeLa_Rao2014, Hippocampus_Schmitt2016, IMR90_Jin2013, IMR90_Rao2014, K562_Rao2014, KBM7_Rao2014, NHEK_Rao2014, Neuronal_progenitor_Dixon2015, Pancreas_Schmitt2016, Psoas_Schmitt2016, hESC_Dixon2012, hESC_Jin2013	1.00, 1.00, 0.67, 0.30, 0.67, 0.12, 2.00, 0.33, 0.86, 0.17, 0.40, 1.00, 0.50, 0.25, 0.33, 1.00, 2.00	12.6032	TRUE	19622	4.25	Thyroid	10.61	Brain_Anterior_cingulate_cortex_BA24	1.23
rs2002594	3	122111560	WDR5B	ENSG00000196981.2	3	122131182	122134882	Adrenal_Gland	4.89135e-07	0.00567285	0.350238	Bladder_Schmitt2016, Brain_astrocyte_ENCODE2012, Cortical_plate_neurons_Won2016, GM12878_Rao2014, Germinal_zone_neurons_Won2016, HeLa_Rao2014, Hippocampus_Schmitt2016, IMR90_Jin2013, IMR90_Rao2014, K562_Rao2014, KBM7_Rao2014, NHEK_Rao2014, Neuronal_progenitor_Dixon2015, Pancreas_Schmitt2016, Psoas_Schmitt2016, hESC_Dixon2012, hESC_Jin2013	1.00, 1.00, 0.67, 0.30, 0.67, 0.12, 2.00, 0.33, 0.86, 0.17, 0.40, 1.00, 0.50, 0.25, 0.33, 1.00, 2.00	12.6032	TRUE	19622	5.8	Thyroid	10.61	Brain_Anterior_cingulate_cortex_BA24	1.23
rs2002594	3	122111560	WDR5B	ENSG00000196981.2	3	122131182	122134882	Artery_Aorta	9.05551e-12	3.36402e-07	0.351661	Bladder_Schmitt2016, Brain_astrocyte_ENCODE2012, Cortical_plate_neurons_Won2016, GM12878_Rao2014, Germinal_zone_neurons_Won2016, HeLa_Rao2014, Hippocampus_Schmitt2016, IMR90_Jin2013, IMR90_Rao2014, K562_Rao2014, KBM7_Rao2014, NHEK_Rao2014, Neuronal_progenitor_Dixon2015, Pancreas_Schmitt2016, Psoas_Schmitt2016, hESC_Dixon2012, hESC_Jin2013	1.00, 1.00, 0.67, 0.30, 0.67, 0.12, 2.00, 0.33, 0.86, 0.17, 0.40, 1.00, 0.50, 0.25, 0.33, 1.00, 2.00	12.6032	TRUE	19622	5.88	Thyroid	10.61	Brain_Anterior_cingulate_cortex_BA24	1.23
rs2002594	3	122111560	WDR5B	ENSG00000196981.2	3	122131182	122134882	Artery_Tibial	8.51184e-21	1.34914e-15	0.394553	Bladder_Schmitt2016, Brain_astrocyte_ENCODE2012, Cortical_plate_neurons_Won2016, GM12878_Rao2014, Germinal_zone_neurons_Won2016, HeLa_Rao2014, Hippocampus_Schmitt2016, IMR90_Jin2013, IMR90_Rao2014, K562_Rao2014, KBM7_Rao2014, NHEK_Rao2014, Neuronal_progenitor_Dixon2015, Pancreas_Schmitt2016, Psoas_Schmitt2016, hESC_Dixon2012, hESC_Jin2013	1.00, 1.00, 0.67, 0.30, 0.67, 0.12, 2.00, 0.33, 0.86, 0.17, 0.40, 1.00, 0.50, 0.25, 0.33, 1.00, 2.00	12.6032	TRUE	19622	4.75	Thyroid	10.61	Brain_Anterior_cingulate_cortex_BA24	1.23
rs2002594	3	122111560	WDR5B	ENSG00000196981.2	3	122131182	122134882	Brain_Anterior_cingulate_cortex_BA24	1.10487e-06	0.0116233	0.345193	Bladder_Schmitt2016, Brain_astrocyte_ENCODE2012, Cortical_plate_neurons_Won2016, GM12878_Rao2014, Germinal_zone_neurons_Won2016, HeLa_Rao2014, Hippocampus_Schmitt2016, IMR90_Jin2013, IMR90_Rao2014, K562_Rao2014, KBM7_Rao2014, NHEK_Rao2014, Neuronal_progenitor_Dixon2015, Pancreas_Schmitt2016, Psoas_Schmitt2016, hESC_Dixon2012, hESC_Jin2013	1.00, 1.00, 0.67, 0.30, 0.67, 0.12, 2.00, 0.33, 0.86, 0.17, 0.40, 1.00, 0.50, 0.25, 0.33, 1.00, 2.00	12.6032	TRUE	19622	1.23	Thyroid	10.61	Brain_Anterior_cingulate_cortex_BA24	1.23
rs2002594	3	122111560	WDR5B	ENSG00000196981.2	3	122131182	122134882	Brain_Cerebellum	1.05592e-07	0.00150328	0.299612	Bladder_Schmitt2016, Brain_astrocyte_ENCODE2012, Cortical_plate_neurons_Won2016, GM12878_Rao2014, Germinal_zone_neurons_Won2016, HeLa_Rao2014, Hippocampus_Schmitt2016, IMR90_Jin2013, IMR90_Rao2014, K562_Rao2014, KBM7_Rao2014, NHEK_Rao2014, Neuronal_progenitor_Dixon2015, Pancreas_Schmitt2016, Psoas_Schmitt2016, hESC_Dixon2012, hESC_Jin2013	1.00, 1.00, 0.67, 0.30, 0.67, 0.12, 2.00, 0.33, 0.86, 0.17, 0.40, 1.00, 0.50, 0.25, 0.33, 1.00, 2.00	12.6032	TRUE	19622	2.91	Thyroid	10.61	Brain_Anterior_cingulate_cortex_BA24	1.23
rs2002594	3	122111560	WDR5B	ENSG00000196981.2	3	122131182	122134882	Brain_Cortex	1.08425e-07	0.00152623	0.383664	Bladder_Schmitt2016, Brain_astrocyte_ENCODE2012, Cortical_plate_neurons_Won2016, GM12878_Rao2014, Germinal_zone_neurons_Won2016, HeLa_Rao2014, Hippocampus_Schmitt2016, IMR90_Jin2013, IMR90_Rao2014, K562_Rao2014, KBM7_Rao2014, NHEK_Rao2014, Neuronal_progenitor_Dixon2015, Pancreas_Schmitt2016, Psoas_Schmitt2016, hESC_Dixon2012, hESC_Jin2013	1.00, 1.00, 0.67, 0.30, 0.67, 0.12, 2.00, 0.33, 0.86, 0.17, 0.40, 1.00, 0.50, 0.25, 0.33, 1.00, 2.00	12.6032	TRUE	19622	1.44	Thyroid	10.61	Brain_Anterior_cingulate_cortex_BA24	1.23
rs2002594	3	122111560	WDR5B	ENSG00000196981.2	3	122131182	122134882	Brain_Frontal_Cortex_BA9	6.89892e-07	0.00763657	0.375572	Bladder_Schmitt2016, Brain_astrocyte_ENCODE2012, Cortical_plate_neurons_Won2016, GM12878_Rao2014, Germinal_zone_neurons_Won2016, HeLa_Rao2014, Hippocampus_Schmitt2016, IMR90_Jin2013, IMR90_Rao2014, K562_Rao2014, KBM7_Rao2014, NHEK_Rao2014, Neuronal_progenitor_Dixon2015, Pancreas_Schmitt2016, Psoas_Schmitt2016, hESC_Dixon2012, hESC_Jin2013	1.00, 1.00, 0.67, 0.30, 0.67, 0.12, 2.00, 0.33, 0.86, 0.17, 0.40, 1.00, 0.50, 0.25, 0.33, 1.00, 2.00	12.6032	TRUE	19622	1.45	Thyroid	10.61	Brain_Anterior_cingulate_cortex_BA24	1.23
rs2002594	3	122111560	WDR5B	ENSG00000196981.2	3	122131182	122134882	Brain_Nucleus_accumbens_basal_ganglia	1.87213e-07	0.00238025	0.367198	Bladder_Schmitt2016, Brain_astrocyte_ENCODE2012, Cortical_plate_neurons_Won2016, GM12878_Rao2014, Germinal_zone_neurons_Won2016, HeLa_Rao2014, Hippocampus_Schmitt2016, IMR90_Jin2013, IMR90_Rao2014, K562_Rao2014, KBM7_Rao2014, NHEK_Rao2014, Neuronal_progenitor_Dixon2015, Pancreas_Schmitt2016, Psoas_Schmitt2016, hESC_Dixon2012, hESC_Jin2013	1.00, 1.00, 0.67, 0.30, 0.67, 0.12, 2.00, 0.33, 0.86, 0.17, 0.40, 1.00, 0.50, 0.25, 0.33, 1.00, 2.00	12.6032	TRUE	19622	1.66	Thyroid	10.61	Brain_Anterior_cingulate_cortex_BA24	1.23
rs2002594	3	122111560	WDR5B	ENSG00000196981.2	3	122131182	122134882	Breast_Mammary_Tissue	2.00982e-07	0.00252826	0.245503	Bladder_Schmitt2016, Brain_astrocyte_ENCODE2012, Cortical_plate_neurons_Won2016, GM12878_Rao2014, Germinal_zone_neurons_Won2016, HeLa_Rao2014, Hippocampus_Schmitt2016, IMR90_Jin2013, IMR90_Rao2014, K562_Rao2014, KBM7_Rao2014, NHEK_Rao2014, Neuronal_progenitor_Dixon2015, Pancreas_Schmitt2016, Psoas_Schmitt2016, hESC_Dixon2012, hESC_Jin2013	1.00, 1.00, 0.67, 0.30, 0.67, 0.12, 2.00, 0.33, 0.86, 0.17, 0.40, 1.00, 0.50, 0.25, 0.33, 1.00, 2.00	12.6032	TRUE	19622	5.62	Thyroid	10.61	Brain_Anterior_cingulate_cortex_BA24	1.23
rs2002594	3	122111560	WDR5B	ENSG00000196981.2	3	122131182	122134882	Cells_EBV-transformed_lymphocytes	3.30588e-07	0.00396962	0.479856	Bladder_Schmitt2016, Brain_astrocyte_ENCODE2012, Cortical_plate_neurons_Won2016, GM12878_Rao2014, Germinal_zone_neurons_Won2016, HeLa_Rao2014, Hippocampus_Schmitt2016, IMR90_Jin2013, IMR90_Rao2014, K562_Rao2014, KBM7_Rao2014, NHEK_Rao2014, Neuronal_progenitor_Dixon2015, Pancreas_Schmitt2016, Psoas_Schmitt2016, hESC_Dixon2012, hESC_Jin2013	1.00, 1.00, 0.67, 0.30, 0.67, 0.12, 2.00, 0.33, 0.86, 0.17, 0.40, 1.00, 0.50, 0.25, 0.33, 1.00, 2.00	12.6032	TRUE	19622	6.46	Thyroid	10.61	Brain_Anterior_cingulate_cortex_BA24	1.23
rs2002594	3	122111560	WDR5B	ENSG00000196981.2	3	122131182	122134882	Cells_Transformed_fibroblasts	2.38512e-13	1.20653e-08	0.326748	Bladder_Schmitt2016, Brain_astrocyte_ENCODE2012, Cortical_plate_neurons_Won2016, GM12878_Rao2014, Germinal_zone_neurons_Won2016, HeLa_Rao2014, Hippocampus_Schmitt2016, IMR90_Jin2013, IMR90_Rao2014, K562_Rao2014, KBM7_Rao2014, NHEK_Rao2014, Neuronal_progenitor_Dixon2015, Pancreas_Schmitt2016, Psoas_Schmitt2016, hESC_Dixon2012, hESC_Jin2013	1.00, 1.00, 0.67, 0.30, 0.67, 0.12, 2.00, 0.33, 0.86, 0.17, 0.40, 1.00, 0.50, 0.25, 0.33, 1.00, 2.00	12.6032	TRUE	19622	9.56	Thyroid	10.61	Brain_Anterior_cingulate_cortex_BA24	1.23
rs2002594	3	122111560	WDR5B	ENSG00000196981.2	3	122131182	122134882	Colon_Sigmoid	1.18122e-08	0.000226483	0.400079	Bladder_Schmitt2016, Brain_astrocyte_ENCODE2012, Cortical_plate_neurons_Won2016, GM12878_Rao2014, Germinal_zone_neurons_Won2016, HeLa_Rao2014, Hippocampus_Schmitt2016, IMR90_Jin2013, IMR90_Rao2014, K562_Rao2014, KBM7_Rao2014, NHEK_Rao2014, Neuronal_progenitor_Dixon2015, Pancreas_Schmitt2016, Psoas_Schmitt2016, hESC_Dixon2012, hESC_Jin2013	1.00, 1.00, 0.67, 0.30, 0.67, 0.12, 2.00, 0.33, 0.86, 0.17, 0.40, 1.00, 0.50, 0.25, 0.33, 1.00, 2.00	12.6032	TRUE	19622	3.74	Thyroid	10.61	Brain_Anterior_cingulate_cortex_BA24	1.23
rs2002594	3	122111560	WDR5B	ENSG00000196981.2	3	122131182	122134882	Esophagus_Gastroesophageal_Junction	7.85194e-08	0.00118906	0.335224	Bladder_Schmitt2016, Brain_astrocyte_ENCODE2012, Cortical_plate_neurons_Won2016, GM12878_Rao2014, Germinal_zone_neurons_Won2016, HeLa_Rao2014, Hippocampus_Schmitt2016, IMR90_Jin2013, IMR90_Rao2014, K562_Rao2014, KBM7_Rao2014, NHEK_Rao2014, Neuronal_progenitor_Dixon2015, Pancreas_Schmitt2016, Psoas_Schmitt2016, hESC_Dixon2012, hESC_Jin2013	1.00, 1.00, 0.67, 0.30, 0.67, 0.12, 2.00, 0.33, 0.86, 0.17, 0.40, 1.00, 0.50, 0.25, 0.33, 1.00, 2.00	12.6032	TRUE	19622	4.21	Thyroid	10.61	Brain_Anterior_cingulate_cortex_BA24	1.23
rs2002594	3	122111560	WDR5B	ENSG00000196981.2	3	122131182	122134882	Esophagus_Mucosa	3.82244e-06	0.0339103	0.160612	Bladder_Schmitt2016, Brain_astrocyte_ENCODE2012, Cortical_plate_neurons_Won2016, GM12878_Rao2014, Germinal_zone_neurons_Won2016, HeLa_Rao2014, Hippocampus_Schmitt2016, IMR90_Jin2013, IMR90_Rao2014, K562_Rao2014, KBM7_Rao2014, NHEK_Rao2014, Neuronal_progenitor_Dixon2015, Pancreas_Schmitt2016, Psoas_Schmitt2016, hESC_Dixon2012, hESC_Jin2013	1.00, 1.00, 0.67, 0.30, 0.67, 0.12, 2.00, 0.33, 0.86, 0.17, 0.40, 1.00, 0.50, 0.25, 0.33, 1.00, 2.00	12.6032	TRUE	19622	3.31	Thyroid	10.61	Brain_Anterior_cingulate_cortex_BA24	1.23
rs2002594	3	122111560	WDR5B	ENSG00000196981.2	3	122131182	122134882	Esophagus_Muscularis	1.61451e-13	8.53012e-09	0.383041	Bladder_Schmitt2016, Brain_astrocyte_ENCODE2012, Cortical_plate_neurons_Won2016, GM12878_Rao2014, Germinal_zone_neurons_Won2016, HeLa_Rao2014, Hippocampus_Schmitt2016, IMR90_Jin2013, IMR90_Rao2014, K562_Rao2014, KBM7_Rao2014, NHEK_Rao2014, Neuronal_progenitor_Dixon2015, Pancreas_Schmitt2016, Psoas_Schmitt2016, hESC_Dixon2012, hESC_Jin2013	1.00, 1.00, 0.67, 0.30, 0.67, 0.12, 2.00, 0.33, 0.86, 0.17, 0.40, 1.00, 0.50, 0.25, 0.33, 1.00, 2.00	12.6032	TRUE	19622	3.9	Thyroid	10.61	Brain_Anterior_cingulate_cortex_BA24	1.23
rs2002594	3	122111560	WDR5B	ENSG00000196981.2	3	122131182	122134882	Heart_Atrial_Appendage	6.69894e-15	4.82634e-10	0.371828	Bladder_Schmitt2016, Brain_astrocyte_ENCODE2012, Cortical_plate_neurons_Won2016, GM12878_Rao2014, Germinal_zone_neurons_Won2016, HeLa_Rao2014, Hippocampus_Schmitt2016, IMR90_Jin2013, IMR90_Rao2014, K562_Rao2014, KBM7_Rao2014, NHEK_Rao2014, Neuronal_progenitor_Dixon2015, Pancreas_Schmitt2016, Psoas_Schmitt2016, hESC_Dixon2012, hESC_Jin2013	1.00, 1.00, 0.67, 0.30, 0.67, 0.12, 2.00, 0.33, 0.86, 0.17, 0.40, 1.00, 0.50, 0.25, 0.33, 1.00, 2.00	12.6032	TRUE	19622	2.1	Thyroid	10.61	Brain_Anterior_cingulate_cortex_BA24	1.23
rs2002594	3	122111560	WDR5B	ENSG00000196981.2	3	122131182	122134882	Lung	3.42296e-08	0.000569104	0.150758	Bladder_Schmitt2016, Brain_astrocyte_ENCODE2012, Cortical_plate_neurons_Won2016, GM12878_Rao2014, Germinal_zone_neurons_Won2016, HeLa_Rao2014, Hippocampus_Schmitt2016, IMR90_Jin2013, IMR90_Rao2014, K562_Rao2014, KBM7_Rao2014, NHEK_Rao2014, Neuronal_progenitor_Dixon2015, Pancreas_Schmitt2016, Psoas_Schmitt2016, hESC_Dixon2012, hESC_Jin2013	1.00, 1.00, 0.67, 0.30, 0.67, 0.12, 2.00, 0.33, 0.86, 0.17, 0.40, 1.00, 0.50, 0.25, 0.33, 1.00, 2.00	12.6032	TRUE	19622	5.66	Thyroid	10.61	Brain_Anterior_cingulate_cortex_BA24	1.23
rs2002594	3	122111560	WDR5B	ENSG00000196981.2	3	122131182	122134882	Muscle_Skeletal	1.08596e-13	6.00443e-09	0.284333	Bladder_Schmitt2016, Brain_astrocyte_ENCODE2012, Cortical_plate_neurons_Won2016, GM12878_Rao2014, Germinal_zone_neurons_Won2016, HeLa_Rao2014, Hippocampus_Schmitt2016, IMR90_Jin2013, IMR90_Rao2014, K562_Rao2014, KBM7_Rao2014, NHEK_Rao2014, Neuronal_progenitor_Dixon2015, Pancreas_Schmitt2016, Psoas_Schmitt2016, hESC_Dixon2012, hESC_Jin2013	1.00, 1.00, 0.67, 0.30, 0.67, 0.12, 2.00, 0.33, 0.86, 0.17, 0.40, 1.00, 0.50, 0.25, 0.33, 1.00, 2.00	12.6032	TRUE	19622	1.28	Thyroid	10.61	Brain_Anterior_cingulate_cortex_BA24	1.23
rs2002594	3	122111560	WDR5B	ENSG00000196981.2	3	122131182	122134882	Nerve_Tibial	1.23181e-13	6.65604e-09	0.267908	Bladder_Schmitt2016, Brain_astrocyte_ENCODE2012, Cortical_plate_neurons_Won2016, GM12878_Rao2014, Germinal_zone_neurons_Won2016, HeLa_Rao2014, Hippocampus_Schmitt2016, IMR90_Jin2013, IMR90_Rao2014, K562_Rao2014, KBM7_Rao2014, NHEK_Rao2014, Neuronal_progenitor_Dixon2015, Pancreas_Schmitt2016, Psoas_Schmitt2016, hESC_Dixon2012, hESC_Jin2013	1.00, 1.00, 0.67, 0.30, 0.67, 0.12, 2.00, 0.33, 0.86, 0.17, 0.40, 1.00, 0.50, 0.25, 0.33, 1.00, 2.00	12.6032	TRUE	19622	7.63	Thyroid	10.61	Brain_Anterior_cingulate_cortex_BA24	1.23
rs2002594	3	122111560	WDR5B	ENSG00000196981.2	3	122131182	122134882	Skin_Not_Sun_Exposed_Suprapubic	6.3282e-16	5.1881e-11	0.304441	Bladder_Schmitt2016, Brain_astrocyte_ENCODE2012, Cortical_plate_neurons_Won2016, GM12878_Rao2014, Germinal_zone_neurons_Won2016, HeLa_Rao2014, Hippocampus_Schmitt2016, IMR90_Jin2013, IMR90_Rao2014, K562_Rao2014, KBM7_Rao2014, NHEK_Rao2014, Neuronal_progenitor_Dixon2015, Pancreas_Schmitt2016, Psoas_Schmitt2016, hESC_Dixon2012, hESC_Jin2013	1.00, 1.00, 0.67, 0.30, 0.67, 0.12, 2.00, 0.33, 0.86, 0.17, 0.40, 1.00, 0.50, 0.25, 0.33, 1.00, 2.00	12.6032	TRUE	19622	3.7	Thyroid	10.61	Brain_Anterior_cingulate_cortex_BA24	1.23
rs2002594	3	122111560	WDR5B	ENSG00000196981.2	3	122131182	122134882	Skin_Sun_Exposed_Lower_leg	3.21037e-21	5.87135e-16	0.33711	Bladder_Schmitt2016, Brain_astrocyte_ENCODE2012, Cortical_plate_neurons_Won2016, GM12878_Rao2014, Germinal_zone_neurons_Won2016, HeLa_Rao2014, Hippocampus_Schmitt2016, IMR90_Jin2013, IMR90_Rao2014, K562_Rao2014, KBM7_Rao2014, NHEK_Rao2014, Neuronal_progenitor_Dixon2015, Pancreas_Schmitt2016, Psoas_Schmitt2016, hESC_Dixon2012, hESC_Jin2013	1.00, 1.00, 0.67, 0.30, 0.67, 0.12, 2.00, 0.33, 0.86, 0.17, 0.40, 1.00, 0.50, 0.25, 0.33, 1.00, 2.00	12.6032	TRUE	19622	3.78	Thyroid	10.61	Brain_Anterior_cingulate_cortex_BA24	1.23
rs2002594	3	122111560	WDR5B	ENSG00000196981.2	3	122131182	122134882	Stomach	1.95241e-07	0.0024691	0.196669	Bladder_Schmitt2016, Brain_astrocyte_ENCODE2012, Cortical_plate_neurons_Won2016, GM12878_Rao2014, Germinal_zone_neurons_Won2016, HeLa_Rao2014, Hippocampus_Schmitt2016, IMR90_Jin2013, IMR90_Rao2014, K562_Rao2014, KBM7_Rao2014, NHEK_Rao2014, Neuronal_progenitor_Dixon2015, Pancreas_Schmitt2016, Psoas_Schmitt2016, hESC_Dixon2012, hESC_Jin2013	1.00, 1.00, 0.67, 0.30, 0.67, 0.12, 2.00, 0.33, 0.86, 0.17, 0.40, 1.00, 0.50, 0.25, 0.33, 1.00, 2.00	12.6032	TRUE	19622	5.22	Thyroid	10.61	Brain_Anterior_cingulate_cortex_BA24	1.23
rs2002594	3	122111560	WDR5B	ENSG00000196981.2	3	122131182	122134882	Thyroid	9.0717e-13	3.87789e-08	0.233907	Bladder_Schmitt2016, Brain_astrocyte_ENCODE2012, Cortical_plate_neurons_Won2016, GM12878_Rao2014, Germinal_zone_neurons_Won2016, HeLa_Rao2014, Hippocampus_Schmitt2016, IMR90_Jin2013, IMR90_Rao2014, K562_Rao2014, KBM7_Rao2014, NHEK_Rao2014, Neuronal_progenitor_Dixon2015, Pancreas_Schmitt2016, Psoas_Schmitt2016, hESC_Dixon2012, hESC_Jin2013	1.00, 1.00, 0.67, 0.30, 0.67, 0.12, 2.00, 0.33, 0.86, 0.17, 0.40, 1.00, 0.50, 0.25, 0.33, 1.00, 2.00	12.6032	TRUE	19622	10.61	Thyroid	10.61	Brain_Anterior_cingulate_cortex_BA24	1.23
rs2002594	3	122111560	WDR5B	ENSG00000196981.2	3	122131182	122134882	Whole_Blood	5.16793e-07	0.00596453	0.147443	Bladder_Schmitt2016, Brain_astrocyte_ENCODE2012, Cortical_plate_neurons_Won2016, GM12878_Rao2014, Germinal_zone_neurons_Won2016, HeLa_Rao2014, Hippocampus_Schmitt2016, IMR90_Jin2013, IMR90_Rao2014, K562_Rao2014, KBM7_Rao2014, NHEK_Rao2014, Neuronal_progenitor_Dixon2015, Pancreas_Schmitt2016, Psoas_Schmitt2016, hESC_Dixon2012, hESC_Jin2013	1.00, 1.00, 0.67, 0.30, 0.67, 0.12, 2.00, 0.33, 0.86, 0.17, 0.40, 1.00, 0.50, 0.25, 0.33, 1.00, 2.00	12.6032	TRUE	19622	1.58	Thyroid	10.61	Brain_Anterior_cingulate_cortex_BA24	1.23
rs4478858	1	31883924	ZCCHC17	ENSG00000121766.10	1	31769842	31837783	Colon_Transverse	3.8105e-07	0.00452979	-0.220162	Adrenal_Schmitt2016, Brain_astrocyte_ENCODE2012, Brain_microvascular_endothelial_cell_ENCODE2012, Cortical_plate_neurons_Won2016, Dorsolateral_Prefrontal_Cortex_Schmitt2016, GM12878_Rao2014, Germinal_zone_neurons_Won2016, HMEC_Rao2014, HUVEC_Rao2014, HeLa_Rao2014, Hippocampus_Schmitt2016, IMR90_Dixon2012, IMR90_Jin2013, IMR90_Rao2014, K562_Rao2014, KBM7_Rao2014, NHEK_Rao2014, Neuronal_progenitor_…	2.00, 2.50, 2.00, 5.00, 3.00, 1.57, 4.33, 1.00, 2.33, 1.50, 2.00, 4.00, 2.17, 2.86, 3.83, 2.00, 1.00, 1.00, 1.00, 1.25, 5.00, 1.00, 1.50, 4.00, 6.00	63.839	TRUE	46141	24.92	Brain_Spinal_cord_cervical_c-1	122.5	Liver	8.83
rs4478858	1	31883924	ZCCHC17	ENSG00000121766.10	1	31769842	31837783	Thyroid	8.94957e-08	0.00131345	-0.186842	Adrenal_Schmitt2016, Brain_astrocyte_ENCODE2012, Brain_microvascular_endothelial_cell_ENCODE2012, Cortical_plate_neurons_Won2016, Dorsolateral_Prefrontal_Cortex_Schmitt2016, GM12878_Rao2014, Germinal_zone_neurons_Won2016, HMEC_Rao2014, HUVEC_Rao2014, HeLa_Rao2014, Hippocampus_Schmitt2016, IMR90_Dixon2012, IMR90_Jin2013, IMR90_Rao2014, K562_Rao2014, KBM7_Rao2014, NHEK_Rao2014, Neuronal_progenitor_…	2.00, 2.50, 2.00, 5.00, 3.00, 1.57, 4.33, 1.00, 2.33, 1.50, 2.00, 4.00, 2.17, 2.86, 3.83, 2.00, 1.00, 1.00, 1.00, 1.25, 5.00, 1.00, 1.50, 4.00, 6.00	63.839	TRUE	46141	37.4	Brain_Spinal_cord_cervical_c-1	122.5	Liver	8.83

## Sheet: ST_5
Supplementary table 5. Gene Ontology enrichment analysis. p values were corrected by the SCS algorithm (adjusted p < 0.05)
№	Term name	Term ID	P (adj)	Term size	Overlap size	eGenes
GO: Molecular function
1	molecular_function	GO:0003674	4.72136e-11	18098	38	ADH1A,ADH1B,ADH1C,ADH4,C16ORF72,CORIN,CYP4B1,DHRSX,DHX16,DHX35,DSE,EYS,FABP3,FAM162A,FAM83D,FRK,GALNT3,GFRA2,GRK5,HMG20A,KCNJ6,KIAA0040,KPNA1,LINGO1,MCTP2,MREG,MRPL39,NT5DC1,PEAK1,PLGRKT,RDH13,SCARB2,SYN3,TSPYL1,TSPYL4,UTP20,WDR5B,ZCCHC17
2	alcohol dehydrogenase activity, zinc-dependent	GO:0004024	2.53044e-09	7	4	ADH1A,ADH1B,ADH1C,ADH4
3	binding	GO:0005488	5.08317e-09	15910	34	ADH1A,ADH1B,ADH1C,ADH4,C16ORF72,CORIN,CYP4B1,DHX16,DHX35,EYS,FABP3,FAM162A,FAM83D,FRK,GALNT3,GRK5,HMG20A,KCNJ6,KIAA0040,KPNA1,LINGO1,MCTP2,MREG,MRPL39,NT5DC1,PEAK1,PLGRKT,SCARB2,SYN3,TSPYL1,TSPYL4,UTP20,WDR5B,ZCCHC17
4	alcohol dehydrogenase (NAD) activity	GO:0004022	9.09946e-09	9	4	ADH1A,ADH1B,ADH1C,ADH4
5	retinol dehydrogenase activity	GO:0004745	3.47767e-07	20	4	ADH1A,ADH1B,ADH1C,ADH4
6	oxidoreductase activity, acting on the CH-OH group of donors, NAD or NADP as acceptor	GO:0016616	1.0153e-05	123	5	ADH1A,ADH1B,ADH1C,ADH4,RDH13
7	ion binding	GO:0043167	1.2316e-05	6276	19	ADH1A,ADH1B,ADH1C,ADH4,CYP4B1,DHX16,DHX35,EYS,FABP3,FRK,GALNT3,GRK5,MCTP2,MREG,NT5DC1,PEAK1,SCARB2,SYN3,ZCCHC17
8	oxidoreductase activity, acting on CH-OH group of donors	GO:0016614	1.4461e-05	132	5	ADH1A,ADH1B,ADH1C,ADH4,RDH13
9	oxidoreductase activity	GO:0016491	0.000433221	765	7	ADH1A,ADH1B,ADH1C,ADH4,CYP4B1,DHRSX,RDH13
10	small molecule binding	GO:0036094	0.000618887	2553	11	ADH4,CYP4B1,DHX16,DHX35,FABP3,FRK,GRK5,MRPL39,PEAK1,SCARB2,SYN3
11	catalytic activity	GO:0003824	0.000797398	5840	16	ADH1A,ADH1B,ADH1C,ADH4,CORIN,CYP4B1,DHRSX,DHX16,DHX35,DSE,FRK,GALNT3,GRK5,NT5DC1,PEAK1,RDH13
12	transition metal ion binding	GO:0046914	0.00464646	1102	7	ADH1A,ADH1B,ADH1C,ADH4,CYP4B1,GALNT3,ZCCHC17
13	anion binding	GO:0043168	0.0102438	2820	10	ADH4,DHX16,DHX35,FABP3,FRK,GRK5,MREG,PEAK1,SCARB2,SYN3
14	protein binding	GO:0005515	0.0113783	12715	22	ADH1A,C16ORF72,CORIN,DHX16,FABP3,FAM162A,FAM83D,FRK,GRK5,HMG20A,KCNJ6,KIAA0040,KPNA1,LINGO1,PEAK1,PLGRKT,SCARB2,TSPYL1,TSPYL4,UTP20,WDR5B,ZCCHC17
15	drug binding	GO:0008144	0.0118649	1754	8	ADH4,CYP4B1,DHX16,DHX35,FRK,GRK5,PEAK1,SYN3
16	alcohol dehydrogenase (NADP+) activity	GO:0008106	0.0264418	20	2	ADH4,RDH13
17	aldo-keto reductase (NADP) activity	GO:0004033	0.0450982	26	2	ADH4,RDH13
GO: Biological process
1	biological_process	GO:0008150	1.934e-09	17847	37	ADH1A,ADH1B,ADH1C,ADH4,CORIN,CYP4B1,DHRSX,DHX16,DHX35,DSE,EYS,FABP3,FAM162A,FAM83D,FRK,GALNT3,GFRA2,GREB1L,GRK5,HMG20A,KCNJ6,KPNA1,LINGO1,MCTP2,MREG,MRPL39,NT5DC1,PEAK1,PLGRKT,RDH13,SCARB2,SERINC2,SYN3,TSPYL1,TSPYL4,UTP20,WDR5B
2	cellular process	GO:0009987	4.8155e-08	16113	34	ADH1A,ADH1B,ADH1C,ADH4,CORIN,CYP4B1,DHRSX,DHX16,DHX35,DSE,FABP3,FAM162A,FAM83D,FRK,GALNT3,GFRA2,GRK5,HMG20A,KPNA1,LINGO1,MCTP2,MREG,MRPL39,NT5DC1,PEAK1,PLGRKT,RDH13,SCARB2,SERINC2,SYN3,TSPYL1,TSPYL4,UTP20,WDR5B
3	cellular metabolic process	GO:0044237	1.56377e-07	10785	28	ADH1A,ADH1B,ADH1C,ADH4,CORIN,CYP4B1,DHRSX,DHX16,DHX35,DSE,FABP3,FAM162A,FAM83D,FRK,GALNT3,GFRA2,GRK5,HMG20A,KPNA1,MRPL39,NT5DC1,PEAK1,PLGRKT,RDH13,SCARB2,SERINC2,UTP20,WDR5B
4	ethanol oxidation	GO:0006069	2.31399e-07	12	4	ADH1A,ADH1B,ADH1C,ADH4
5	retinol metabolic process	GO:0042572	3.88983e-07	45	5	ADH1A,ADH1B,ADH1C,ADH4,RDH13
6	metabolic process	GO:0008152	9.31002e-07	11612	28	ADH1A,ADH1B,ADH1C,ADH4,CORIN,CYP4B1,DHRSX,DHX16,DHX35,DSE,FABP3,FAM162A,FAM83D,FRK,GALNT3,GFRA2,GRK5,HMG20A,KPNA1,MRPL39,NT5DC1,PEAK1,PLGRKT,RDH13,SCARB2,SERINC2,UTP20,WDR5B
7	ethanol metabolic process	GO:0006067	2.78389e-06	21	4	ADH1A,ADH1B,ADH1C,ADH4
8	organic substance metabolic process	GO:0071704	1.13362e-05	11036	26	ADH1A,ADH1B,ADH1C,ADH4,CORIN,CYP4B1,DHX16,DHX35,DSE,FABP3,FAM162A,FAM83D,FRK,GALNT3,GFRA2,GRK5,HMG20A,KPNA1,MRPL39,PEAK1,PLGRKT,RDH13,SCARB2,SERINC2,UTP20,WDR5B
9	primary alcohol metabolic process	GO:0034308	1.28911e-05	89	5	ADH1A,ADH1B,ADH1C,ADH4,RDH13
10	primary metabolic process	GO:0044238	2.41294e-05	10527	25	ADH1A,ADH1B,ADH1C,ADH4,CORIN,DHX16,DHX35,DSE,FABP3,FAM162A,FAM83D,FRK,GALNT3,GFRA2,GRK5,HMG20A,KPNA1,MRPL39,PEAK1,PLGRKT,RDH13,SCARB2,SERINC2,UTP20,WDR5B
11	retinoid metabolic process	GO:0001523	2.69739e-05	103	5	ADH1A,ADH1B,ADH1C,ADH4,RDH13
12	diterpenoid metabolic process	GO:0016101	3.58764e-05	109	5	ADH1A,ADH1B,ADH1C,ADH4,RDH13
13	hormone metabolic process	GO:0042445	4.69479e-05	239	6	ADH1A,ADH1B,ADH1C,ADH4,CORIN,RDH13
14	terpenoid metabolic process	GO:0006721	5.57699e-05	119	5	ADH1A,ADH1B,ADH1C,ADH4,RDH13
15	antibiotic metabolic process	GO:0016999	6.06346e-05	121	5	ADH1A,ADH1B,ADH1C,ADH4,CYP4B1
16	cellular hormone metabolic process	GO:0034754	8.35724e-05	129	5	ADH1A,ADH1B,ADH1C,ADH4,RDH13
17	isoprenoid metabolic process	GO:0006720	0.000121399	139	5	ADH1A,ADH1B,ADH1C,ADH4,RDH13
18	biological regulation	GO:0065007	0.000761712	12469	25	ADH1A,ADH1B,ADH1C,ADH4,CORIN,DHRSX,FABP3,FAM162A,FAM83D,FRK,GALNT3,GFRA2,GRK5,HMG20A,KCNJ6,KPNA1,LINGO1,MCTP2,PEAK1,PLGRKT,RDH13,SCARB2,SERINC2,SYN3,UTP20
19	oxidation-reduction process	GO:0055114	0.0015714	1026	8	ADH1A,ADH1B,ADH1C,ADH4,CYP4B1,DHRSX,FABP3,RDH13
20	retinoic acid metabolic process	GO:0042573	0.00322986	32	3	ADH1A,ADH1B,ADH1C
21	regulation of hormone levels	GO:0010817	0.00511782	534	6	ADH1A,ADH1B,ADH1C,ADH4,CORIN,RDH13
22	drug metabolic process	GO:0017144	0.00967087	597	6	ADH1A,ADH1B,ADH1C,ADH4,CYP4B1,DSE
23	alcohol metabolic process	GO:0006066	0.0152985	372	5	ADH1A,ADH1B,ADH1C,ADH4,RDH13
24	monocarboxylic acid metabolic process	GO:0032787	0.0166432	657	6	ADH1A,ADH1B,ADH1C,ADH4,DSE,FABP3
25	cellular lipid metabolic process	GO:0044255	0.0246484	1068	7	ADH1A,ADH1B,ADH1C,ADH4,FABP3,RDH13,SERINC2
GO: Cellular component
1	cellular_component	GO:0005575	1.30896e-10	18842	38	ADH1A,ADH1B,ADH1C,ADH4,CORIN,CYP4B1,DHRSX,DHX16,DHX35,DSE,EYS,FABP3,FAM162A,FAM83D,FRK,GALNT3,GFRA2,GREB1L,GRK5,HMG20A,KCNJ6,KIAA0040,KPNA1,LINGO1,MCTP2,MREG,MRPL39,PEAK1,PLGRKT,RDH13,SCARB2,SERINC2,SYN3,TSPYL1,TSPYL4,UTP20,WDR5B,ZCCHC17
2	organelle	GO:0043226	2.6e-09	13667	32	ADH1A,ADH1B,ADH1C,ADH4,CORIN,CYP4B1,DHX16,DHX35,DSE,EYS,FABP3,FAM162A,FAM83D,FRK,GALNT3,GRK5,HMG20A,KCNJ6,KPNA1,MCTP2,MREG,MRPL39,PEAK1,RDH13,SCARB2,SERINC2,SYN3,TSPYL1,TSPYL4,UTP20,WDR5B,ZCCHC17
3	membrane-bounded organelle	GO:0043227	1.40682e-08	12536	30	ADH1A,ADH1B,ADH1C,ADH4,CORIN,CYP4B1,DHX16,DHX35,DSE,EYS,FABP3,FAM162A,FRK,GALNT3,GRK5,HMG20A,KCNJ6,KPNA1,MCTP2,MREG,MRPL39,RDH13,SCARB2,SERINC2,SYN3,TSPYL1,TSPYL4,UTP20,WDR5B,ZCCHC17
4	intracellular organelle	GO:0043229	2.50815e-08	12818	30	ADH1A,ADH1B,ADH1C,ADH4,CORIN,CYP4B1,DHX16,DHX35,DSE,EYS,FAM162A,FAM83D,FRK,GALNT3,GRK5,HMG20A,KCNJ6,KPNA1,MCTP2,MREG,MRPL39,PEAK1,RDH13,SCARB2,SYN3,TSPYL1,TSPYL4,UTP20,WDR5B,ZCCHC17
5	cell part	GO:0044464	2.52191e-08	17004	34	ADH1A,ADH1B,ADH1C,ADH4,CORIN,CYP4B1,DHX16,DHX35,DSE,EYS,FABP3,FAM162A,FAM83D,FRK,GALNT3,GFRA2,GRK5,HMG20A,KCNJ6,KPNA1,LINGO1,MCTP2,MREG,MRPL39,PEAK1,PLGRKT,RDH13,SCARB2,SYN3,TSPYL1,TSPYL4,UTP20,WDR5B,ZCCHC17
6	cell	GO:0005623	2.82281e-08	17069	34	ADH1A,ADH1B,ADH1C,ADH4,CORIN,CYP4B1,DHX16,DHX35,DSE,EYS,FABP3,FAM162A,FAM83D,FRK,GALNT3,GFRA2,GRK5,HMG20A,KCNJ6,KPNA1,LINGO1,MCTP2,MREG,MRPL39,PEAK1,PLGRKT,RDH13,SCARB2,SYN3,TSPYL1,TSPYL4,UTP20,WDR5B,ZCCHC17
7	intracellular part	GO:0044424	1.03242e-07	14552	31	ADH1A,ADH1B,ADH1C,ADH4,CORIN,CYP4B1,DHX16,DHX35,DSE,EYS,FABP3,FAM162A,FAM83D,FRK,GALNT3,GRK5,HMG20A,KCNJ6,KPNA1,MCTP2,MREG,MRPL39,PEAK1,RDH13,SCARB2,SYN3,TSPYL1,TSPYL4,UTP20,WDR5B,ZCCHC17
8	intracellular	GO:0005622	1.11841e-07	14596	31	ADH1A,ADH1B,ADH1C,ADH4,CORIN,CYP4B1,DHX16,DHX35,DSE,EYS,FABP3,FAM162A,FAM83D,FRK,GALNT3,GRK5,HMG20A,KCNJ6,KPNA1,MCTP2,MREG,MRPL39,PEAK1,RDH13,SCARB2,SYN3,TSPYL1,TSPYL4,UTP20,WDR5B,ZCCHC17
9	intracellular membrane-bounded organelle	GO:0043231	1.19939e-06	11036	26	ADH1A,ADH1B,ADH1C,ADH4,CORIN,CYP4B1,DHX16,DHX35,DSE,FAM162A,FRK,GALNT3,GRK5,HMG20A,KCNJ6,KPNA1,MCTP2,MREG,MRPL39,RDH13,SCARB2,TSPYL1,TSPYL4,UTP20,WDR5B,ZCCHC17
10	intracellular organelle part	GO:0044446	2.76247e-06	9699	24	ADH1A,ADH1B,ADH1C,CORIN,CYP4B1,DHX16,DHX35,DSE,EYS,FAM83D,FRK,GALNT3,GRK5,KPNA1,MCTP2,MREG,MRPL39,RDH13,SCARB2,SYN3,TSPYL1,UTP20,WDR5B,ZCCHC17
11	membrane	GO:0016020	2.77392e-06	9701	24	ADH1A,ADH1B,ADH1C,CORIN,CYP4B1,DSE,FAM162A,FRK,GALNT3,GFRA2,GREB1L,GRK5,KCNJ6,KIAA0040,LINGO1,MCTP2,MREG,MRPL39,PLGRKT,RDH13,SCARB2,SERINC2,SYN3,UTP20
12	organelle part	GO:0044422	5.18118e-06	10009	24	ADH1A,ADH1B,ADH1C,CORIN,CYP4B1,DHX16,DHX35,DSE,EYS,FAM83D,FRK,GALNT3,GRK5,KPNA1,MCTP2,MREG,MRPL39,RDH13,SCARB2,SYN3,TSPYL1,UTP20,WDR5B,ZCCHC17
13	cytoplasm	GO:0005737	9.54983e-05	11620	24	ADH1A,ADH1B,ADH1C,ADH4,CYP4B1,DSE,EYS,FABP3,FAM162A,FAM83D,FRK,GALNT3,GRK5,KCNJ6,KPNA1,MCTP2,MREG,MRPL39,PEAK1,RDH13,SCARB2,SYN3,UTP20,ZCCHC17
14	membrane-enclosed lumen	GO:0031974	0.000366225	5664	16	ADH1A,ADH1B,ADH1C,CORIN,DHX16,DSE,FRK,GRK5,KPNA1,MCTP2,MRPL39,SCARB2,TSPYL1,UTP20,WDR5B,ZCCHC17
15	organelle lumen	GO:0043233	0.000366225	5664	16	ADH1A,ADH1B,ADH1C,CORIN,DHX16,DSE,FRK,GRK5,KPNA1,MCTP2,MRPL39,SCARB2,TSPYL1,UTP20,WDR5B,ZCCHC17
16	intracellular organelle lumen	GO:0070013	0.000366225	5664	16	ADH1A,ADH1B,ADH1C,CORIN,DHX16,DSE,FRK,GRK5,KPNA1,MCTP2,MRPL39,SCARB2,TSPYL1,UTP20,WDR5B,ZCCHC17
17	nucleus	GO:0005634	0.00062267	7445	18	ADH1A,ADH1B,ADH1C,ADH4,CORIN,DHX16,DHX35,DSE,FRK,GRK5,HMG20A,KPNA1,MCTP2,TSPYL1,TSPYL4,UTP20,WDR5B,ZCCHC17
18	nuclear part	GO:0044428	0.00169382	4894	14	ADH1A,ADH1B,ADH1C,CORIN,DHX16,DHX35,DSE,GRK5,KPNA1,MCTP2,TSPYL1,UTP20,WDR5B,ZCCHC17
19	cytoplasmic part	GO:0044444	0.00178713	9760	20	ADH1A,ADH1B,ADH1C,ADH4,CYP4B1,DSE,FABP3,FAM162A,FRK,GALNT3,GRK5,KCNJ6,KPNA1,MCTP2,MREG,MRPL39,RDH13,SCARB2,SYN3,ZCCHC17
20	intrinsic component of membrane	GO:0031224	0.00265965	5831	15	CORIN,CYP4B1,DSE,FAM162A,GALNT3,GFRA2,GREB1L,KCNJ6,KIAA0040,LINGO1,MCTP2,MREG,PLGRKT,SCARB2,SERINC2
21	nuclear lumen	GO:0031981	0.00362351	4518	13	ADH1A,ADH1B,ADH1C,CORIN,DHX16,DSE,GRK5,KPNA1,MCTP2,TSPYL1,UTP20,WDR5B,ZCCHC17
22	membrane part	GO:0044425	0.00800884	7215	16	CORIN,CYP4B1,DSE,FAM162A,FRK,GALNT3,GFRA2,GREB1L,KCNJ6,KIAA0040,LINGO1,MCTP2,MREG,PLGRKT,SCARB2,SERINC2
23	nucleoplasm	GO:0005654	0.00936527	3553	11	ADH1A,ADH1B,ADH1C,CORIN,DHX16,DSE,GRK5,KPNA1,MCTP2,UTP20,WDR5B
24	plasma membrane	GO:0005886	0.0332446	5603	13	ADH1A,ADH1B,ADH1C,CORIN,FRK,GFRA2,GRK5,KCNJ6,LINGO1,MREG,PLGRKT,SCARB2,UTP20
25	integral component of membrane	GO:0016021	0.0382146	5682	13	CORIN,CYP4B1,DSE,FAM162A,GALNT3,GREB1L,KCNJ6,KIAA0040,LINGO1,MCTP2,PLGRKT,SCARB2,SERINC2
26	cell periphery	GO:0071944	0.0412522	5726	13	ADH1A,ADH1B,ADH1C,CORIN,FRK,GFRA2,GRK5,KCNJ6,LINGO1,MREG,PLGRKT,SCARB2,UTP20
27	organelle membrane	GO:0031090	0.041843	3500	10	CYP4B1,DSE,GALNT3,GRK5,MCTP2,MREG,MRPL39,RDH13,SCARB2,SYN3

## Sheet: ST_6
Supplementary table 6. KEGG pathways associated with alcohol dependence. p values were corrected by the SCS algorithm (adjusted p < 0.05)
Pathway name	Pathway ID	Adjusted p value	Genes
Tyrosine metabolism	KEGG:00350	8.09941e-07	ADH1A,ADH1B,ADH1C,ADH4
Fatty acid degradation	KEGG:00071	1.8583e-06	ADH1A,ADH1B,ADH1C,ADH4
Retinol metabolism	KEGG:00830	9.74631e-06	ADH1A,ADH1B,ADH1C,ADH4
Glycolysis / Gluconeogenesis	KEGG:00010	1.10007e-05	ADH1A,ADH1B,ADH1C,ADH4
Drug metabolism - cytochrome P450	KEGG:00982	1.16712e-05	ADH1A,ADH1B,ADH1C,ADH4
Metabolism of xenobiotics by cytochrome P450	KEGG:00980	1.46618e-05	ADH1A,ADH1B,ADH1C,ADH4
Chemical carcinogenesis	KEGG:05204	2.12223e-05	ADH1A,ADH1B,ADH1C,ADH4
Metabolic pathways	KEGG:01100	0.0346964	ADH1A,ADH1B,ADH1C,ADH4,DSE,GALNT3

## Sheet: ST_7
Supplementary table 7. Tissue-specific enhancer-promoter histone marks and altered regulatory motifs for SNPs with eQTLs associated with ADH genes (data from HaploReg, v4.1)
SNP ID	Gene	Annotation	H3K4me1 (Enhancer)	H3K4me3 (Promoter)	H3K27ac (Enhancer)	H3K9ac (Promoter)	DNAse
rs12639833	ADH1C, ADH4	intronic	Liver	-	Liver	Liver	-
rs1614972	ADH1C, ADH4	intronic	Duodenum Smooth Muscle, Colon Smooth Muscle, Rectal Smooth Muscle, Stomach Smooth Muscle, Liver	-	Duodenum Smooth Muscle, Rectal Smooth Muscle	H1 Derived Mesenchymal Stem Cells, Liver	-
rs1693457	ADH1A	intronic	Mesenchymal Stem Cell Derived Adipocyte Cultured Cells, Adipose Nuclei, Aorta, Small Intestine, Rectal Mucosa Donor 31, Duodenum Mucosa, Fetal Lung, Ovary, Liver, Pancreas	Mesenchymal Stem Cell Derived Adipocyte Cultured Cells, Adipose Nuclei, Right Atrium, Duodenum Smooth Muscle, Colon Smooth Muscle, Fetal Lung, Ovary	hESC Derived CD56+ Ectoderm Cultured Cells, Adipose Nuclei, Aorta, Colon Smooth Muscle, Rectal Smooth Muscle, Small Intestine, Sigmoid Colon, Liver, Lung	Mesenchymal Stem Cell Derived Adipocyte Cultured Cells, Adipose Nuclei, Colon Smooth Muscle, Fetal Lung, Liver	-
rs1789882	ADH1A	exonic	Mesenchymal Stem Cell Derived Adipocyte Cultured Cells, Adipose Nuclei, Fetal Lung, Liver	Adipose Nuclei, Right Atrium, Duodenum Smooth Muscle, Colon Smooth Muscle, Fetal Lung, Liver	Mesenchymal Stem Cell Derived Adipocyte Cultured Cells, Adipose Nuclei, Fetal Muscle Trunk, Fetal Muscle Leg, Sigmoid Colon, Ovary, Liver, Lung	Mesenchymal Stem Cell Derived Adipocyte Cultured Cells, Adipose Nuclei, Fetal Lung, Liver	-
rs1789891	ADH1A, ADH1C	intergenic	-	hESC Derived CD184+ Endoderm Cultured Cells, Mesenchymal Stem Cell Derived Adipocyte Cultured Cells, Duodenum Smooth Muscle, Fetal Lung	-	-	-
rs1789924	ADH1C, ADH4	upstream	IMR90 fetal lung fibroblasts Cell Line, Primary hematopoietic stem cells G-CSF-mobilized Male, Primary hematopoietic stem cells G-CSF-mobilized Female, Bone Marrow Derived Cultured Mesenchymal Stem Cells, Mesenchymal Stem Cell Derived Chondrocyte Cultured Cells, Adipose Derived Mesenchymal Stem Cell Cultured Cells, Mesenchymal Stem Cell Derived Adipocyte Cultured Cells, Foreskin Fibroblast Primar…	IMR90 fetal lung fibroblasts Cell Line, Primary hematopoietic stem cells G-CSF-mobilized Male, Bone Marrow Derived Cultured Mesenchymal Stem Cells, Mesenchymal Stem Cell Derived Chondrocyte Cultured Cells, Adipose Derived Mesenchymal Stem Cell Cultured Cells, Mesenchymal Stem Cell Derived Adipocyte Cultured Cells, Adipose Nuclei, Psoas Muscle, Skeletal Muscle Male, Fetal Muscle Trunk, Right Atriu…	IMR90 fetal lung fibroblasts Cell Line, Adipose Nuclei, Fetal Muscle Trunk, Fetal Muscle Leg, Right Atrium, Duodenum Smooth Muscle, Fetal Stomach, Fetal Intestine Small, Fetal Intestine Large, Small Intestine, Sigmoid Colon, Colonic Mucosa, Rectal Mucosa Donor 29, Rectal Mucosa Donor 31, Gastric, Liver, Lung	IMR90 fetal lung fibroblasts Cell Line, Adipose Derived Mesenchymal Stem Cell Cultured Cells, Mesenchymal Stem Cell Derived Adipocyte Cultured Cells, Adipose Nuclei, Skeletal Muscle Male, Rectal Mucosa Donor 29, Rectal Mucosa Donor 31, Stomach Mucosa, Duodenum Mucosa, Fetal Kidney, Fetal Lung, Liver	Foreskin Melanocyte Primary Cells skin01, Psoas Muscle, Fetal Muscle Trunk, Fetal Muscle Leg, Fetal Stomach, Fetal Intestine Small, Fetal Intestine Large, Small Intestine, Fetal Lung, Ovary, Pancreas
rs1826907	ADH1A, ADH1B, ADH1C	intergenic	Adipose Derived Mesenchymal Stem Cell Cultured Cells, Mesenchymal Stem Cell Derived Adipocyte Cultured Cells, Muscle Satellite Cultured Cells, Foreskin Fibroblast Primary Cells skin01, Foreskin Fibroblast Primary Cells skin02, Small Intestine, Stomach Mucosa, Duodenum Mucosa, Liver, HUVEC Umbilical Vein Endothelial Primary Cells, NHDF-Ad Adult Dermal Fibroblast Primary Cells, NHLF Lung Fibroblast…	hESC Derived CD184+ Endoderm Cultured Cells, Adipose Derived Mesenchymal Stem Cell Cultured Cells, Mesenchymal Stem Cell Derived Adipocyte Cultured Cells, Colon Smooth Muscle, Liver	Foreskin Fibroblast Primary Cells skin01, Adipose Nuclei, Liver	HUES64 Cells, Adipose Derived Mesenchymal Stem Cell Cultured Cells, Mesenchymal Stem Cell Derived Adipocyte Cultured Cells, Liver	-
rs2066702	ADH1A	exonic	HUES48 Cells, Mesenchymal Stem Cell Derived Adipocyte Cultured Cells, Adipose Nuclei, Fetal Lung	-	Adipose Nuclei, Aorta	Mesenchymal Stem Cell Derived Adipocyte Cultured Cells, Adipose Nuclei	-
rs2173201	ADH1C, ADH4	intergenic	Stomach Smooth Muscle, Lung	H1 BMP4 Derived Trophoblast Cultured Cells, Mesenchymal Stem Cell Derived Adipocyte Cultured Cells, Duodenum Smooth Muscle	IMR90 fetal lung fibroblasts Cell Line, Aorta, Duodenum Smooth Muscle, Colon Smooth Muscle, Stomach Smooth Muscle, Small Intestine, Sigmoid Colon, Esophagus, Ovary, Lung	Primary T helper naive cells from peripheral blood, Stomach Smooth Muscle	-
rs2241894	ADH1C, ADH4	exonic	Liver	-	hESC Derived CD184+ Endoderm Cultured Cells, Adipose Nuclei, Liver	H1 Derived Neuronal Progenitor Cultured Cells, Liver	-
rs904092	ADH1A	ncRNA intronic	Duodenum Mucosa, Esophagus, Liver	H1 Derived Neuronal Progenitor Cultured Cells, Colon Smooth Muscle, Esophagus, Fetal Lung, Liver	-	-	-
rs9307239	ADH1C, ADH4	intergenic	IMR90 fetal lung fibroblasts Cell Line, Bone Marrow Derived Cultured Mesenchymal Stem Cells, Mesenchymal Stem Cell Derived Chondrocyte Cultured Cells, Adipose Derived Mesenchymal Stem Cell Cultured Cells, Mesenchymal Stem Cell Derived Adipocyte Cultured Cells, Foreskin Fibroblast Primary Cells skin01, Brain Hippocampus Middle, Brain Anterior Caudate, Adipose Nuclei, Skeletal Muscle Female, Skelet…	Mesenchymal Stem Cell Derived Chondrocyte Cultured Cells, Adipose Derived Mesenchymal Stem Cell Cultured Cells, Mesenchymal Stem Cell Derived Adipocyte Cultured Cells, Adipose Nuclei, Skeletal Muscle Female, Duodenum Smooth Muscle, Colon Smooth Muscle, Stomach Smooth Muscle, Fetal Lung, Liver	IMR90 fetal lung fibroblasts Cell Line, hESC Derived CD56+ Ectoderm Cultured Cells, Mesenchymal Stem Cell Derived Chondrocyte Cultured Cells, Foreskin Fibroblast Primary Cells skin01, Foreskin Fibroblast Primary Cells skin02, Brain Hippocampus Middle, Brain Anterior Caudate, Brain Inferior Temporal Lobe, Brain Angular Gyrus, Brain Dorsolateral Prefrontal Cortex, Adipose Nuclei, Skeletal Muscle Fe…	Adipose Derived Mesenchymal Stem Cell Cultured Cells, Mesenchymal Stem Cell Derived Adipocyte Cultured Cells, Duodenum Mucosa, Fetal Lung, Liver	Fetal Muscle Trunk, Fetal Lung

## Sheet: ST_8
Supplementary table 8. Tissue-specific enhancer-promoter histone marks and changed regulatory motifs for eQTLs associated with ADH genes in the Cardiovascular, Body Fat and Gastrointestinal Tract systems (data from Haploreg v4.1). No DNase marks corresponded to eQTL tissues in these systems.
System	SNP ID	Tissues in system with Promoter Marks (XX)	Tissues in system with Enhancer Marks (XX)	Tissues in System with corresponding eQTL	Tissues labelled with Promoter marks	Tissues labelled with Enhancer marks
Cardiovascular	rs1693457	Right atrium	Aorta, Lung	Aorta, Atrial Appendage, Left Ventricle, Lung, Tibial Artery	Atrial Appendage	Aorta, Lung
	rs1789882	Right atrium	Lung	Aorta, Atrial Appendage, Left Ventricle, Lung, Tibial Artery	Atrial Appendage	Lung
	rs904092			Aorta, Atrial Appendage, Left Ventricle, Lung, Tibial Artery
	rs1789891			Aorta, Atrial Appendage, Tibial Artery
	rs1826907			Aorta, Tibial Artery
	rs1789924	Right atrium, Left Ventricle	Aorta, Right atrium, Lung	Atrial Appendage, Left Ventricle, Lung, Tibial Artery	Atrial Appendage, Left Ventricle	Atrial Appendage, Lung
	rs9307239		Right Atrium, Left Ventricle, Aorta, Lung Fibroblast	Lung		Lung
	rs12639833			Lung, Atrial Appendage
	rs1614972			Lung
	rs2241894			Lung, Atrial Appendage
	rs2173201		Lung, Aorta	Lung, Atrial Appendage		Lung
Adipose	rs1789882	Adipose Nuclei	Adipose Nuclei	Subcutaneous	Subcutaneous	Subcutaneous
	rs1693457	Adipose Nuclei	Adipose Nuclei	Subcutaneous	Subcutaneous	Subcutaneous
	rs2066702	Adipose Nuclei	Adipose Nuclei	Subcutaneous	Subcutaneous	Subcutaneous
	rs904092			Subcutaneous
	rs1789891			Subcutaneous
	rs1826907		Adipose Nuclei	Subcutaneous		Subcutaneous
	rs12639833			Subcutaneous
	rs2173201			Subcutaneous
	rs1614972			Subcutaneous
	rs2241894		Adipose Nuclei	Subcutaneous		Subcutaneous
	rs1789924	Adipose Nuclei	Adipose Nuclei	Subcutaneous, Visceral	Subcutaneous, Visceral	Subcutaneous, Visceral
Gastrointestinal Tract	rs1693457	Colon Smooth Muscle, Duodenum smooth muscle	Colon Smooth Muscle, Small intestine, Duodenum mucosa, Sigmoid Colon, Rectal mucosa	Esophagus muscularis, Gastro junction, Small intestine, Transverse Colon, Sigmoid Colon	Transverse Colon, Sigmoid Colon, Small Intestine	Transverse Colon, Sigmoid Colon, Small Intestine
	rs1789882	Colon Smooth Muscle, Duodenum smooth muscle	Sigmoid Colon	Esophagus muscularis, Small intestine, Transverse Colon, Sigmoid Colon	Transverse Colon, Sigmoid Colon, Small Intestine	Sigmoid Colon
	rs904092	Esophagus, Colon Smooth Muscle	Esophagus, Duodenum Mucosa	Esophagus muscularis, Small intestine, Sigmoid Colon	Sigmoid Colon, Esophagus muscularis	Esophagus muscularis, Small intestine
	rs1789924	Duodenum Smooth Muscle, Rectal Smooth Muscle, Rectal Mucosa, Stomach mucosa, Stomach smooth muscle, Duodenum mucosa, Esophagus, Colonic Mucosa	Sigmoid Colon, Colon Smooth Muscle, Colonic Mucosa, Rectal mucosa, Gastric, Duodenum smooth muscle, Stomach smooth muscle, Small intestine, Stomach mucosa, Duodenum mucosa	Esophagus mucosa, Esophagus muscularis, Sigmoid Colon	Esophagus mucosa, Esophagus muscularis, Sigmoid colon	Sigmoid Colon
	rs12639833			Esophagus mucosa, Esophagus muscularis
	rs2173201	Duodenum smooth muscle, Stomach smooth muscle	Stomach smooth muscle, Duodenum smooth muscle, Colon smooth muscle, Small Intestine, Sigmoid colon, Esophagus	Esophagus mucosa, Esophagus muscularis		Esophagus muscularis, Esophagus mucosa
	rs2241894			Esophagus mucosa, Esophagus muscularis
	rs1614972		Duodenum Smooth Muscle, Colon Smooth Muscle, Rectal Smooth Muscle, Stomach smooth muscle	Esophagus mucosa
	rs1789891	Duodenum smooth muscle		Esophagus mucosa

## Sheet: ST_9
Supplementary table 9. Altered regulatory motif data for the 12 eQTLs associated with ADH genes obtained from HaploReg v4.1 (reference and alternative allele scores are from constructed PWMs).
SNP ID	Altered Regulatory Motif	Strand	Ref	Alt
rs12639833	DMRT2	+	4.3	6.7
	Pbx-1_2	-	8.9	11.9
	Pbx-1_3	-	10.2	10.7
	Zfp187	-	12	5
rs1614972	GR_disc5	+	12.3	9.2
	Nkx2_1	+	0.9	12.9
	Nkx2_11	+	3.1	11.9
	Nkx2_2	+	8.8	10.5
	Nkx2_4	+	5.6	13.8
	Spz1_1	-	11.3	-0.4
rs1693457	Bbx	-	13.2	14.4
	Hbp1	+	17	16.7
	Pax-8_1	+	9.2	10.5
	Sox_16	-	4	11.7
	Sox_3	-	9.3	11.1
rs1789882	BCL_disc1	-	11.4	12.5
	BDP1_disc1	-	-12.2	-0.2
	ELF1_disc1	+	7.1	11.4
	Egr-1_disc2	+	14.3	14.1
	Ehf	-	11.4	12.1
	Elf3	-	11.1	12
	Ets_disc2	+	2.5	11.8
	Ets_known1	-	4.4	14.2
	Ets_known3	-	3.7	13.8
	Ets_known4	-	11.5	10.7
	Ets_known9	-	6.1	14.9
	PU.1_known3	-	11.6	9
	STAT_known11	+	7.6	12.1
	STAT_known4	+	7.3	12.6
rs1789891	AP-1_disc2	-	13.6	1.6
	Duxl	+	12.1	7.2
	HDAC2_disc6	+	0.8	11.6
	Irf_disc1	+	12.5	0.5
	NF-Y_disc1	-	13.7	1.8
	NF-Y_known3	+	5.2	-6.8
	Nkx2_11	+	10.7	5.1
	Pbx-1_2	+	11.3	4.7
	Pbx3_disc1	-	13.5	1.6
	RFX5_disc2	-	13.1	1.2
	SP2_disc1	-	13.6	1.7
	Sox_16	+	4	12.2
rs1789924	-	-	-	-
rs1826907	AP-1_disc2	-	1.6	13.5
	Cdx	+	10.9	11.9
	NF-Y_disc1	-	2.5	14.5
	NF-Y_known1	+	0.1	12.1
	NF-Y_known2	+	-7.8	4.2
	Pbx3_disc1	-	0	12
	RFX5_disc2	-	0.4	12.4
	SP1_disc1	+	2.9	14.8
	SP2_disc1	-	1.8	13.8
	Sox_10	+	12.9	8.7
	Sox_14	+	11.4	4.7
	Sox_15	+	11.8	4.5
	Sox_18	+	12.2	7.1
	Sox_19	+	11.8	5
	Sox_2	+	13.2	4.3
	Sox_4	+	11.2	5.3
	Sox_7	+	13.3	6.3
	Sox_9	+	12.1	4.2
	TATA_disc6	-	0.9	12.9
	Zfp105	+	11.8	10
rs2066702	GATA_known12	+	8.6	11.8
rs2173201	DMRT2	+	4.4	8.5
	HNF4_known3	-	10.7	10.5
	Irf_known10	+	7	11.1
	TCF4_known2	-	13.5	11.9
rs2241894	-	-	-	-
rs904092	-	-	-	-
rs9307239	FEV	+	1.7	13.7
	PU.1_known1	+	9.9	12.5
	STAT_known13	-	9.1	10.1
